# Supplementary material for: Benzyl N-(4-pyrid­yl)carbamate
Source: Acta Crystallogr Sect E Struct Rep Online. 2010 Jan 20;66(Pt 2):o401. doi: 10.1107/S160053681000098X (PMC2979870; doi:10.1107/S160053681000098X)
Supplement: Supplementary file 2 [file e-66-0o401-Isup2.hkl]

# 
# h,k,l, Fc-squared, Fo-squared, sigma(Fo-squared) and status flag 
# 
data_I
_shelx_title ' zhao0326 in P2(1)/c' 
_shelx_refln_list_code          4 
_shelx_F_calc_maximum      257.53 
_exptl_crystal_F_000       960.00 
_reflns_d_resolution_high  0.8409 
 
loop_ 
 _symmetry_equiv_pos_as_xyz 
 'x, y, z' 
 '-x, y+1/2, -z+1/2' 
 '-x, -y, -z' 
 'x, -y-1/2, z-1/2' 
 
_cell_length_a    11.9439 
_cell_length_b    13.2120 
_cell_length_c    14.6574 
_cell_angle_alpha  90.000 
_cell_angle_beta   98.418 
_cell_angle_gamma  90.000 
 
_shelx_F_squared_multiplier     1.000 
 
loop_ 
 _refln_index_h 
 _refln_index_k 
 _refln_index_l 
 _refln_F_squared_calc 
 _refln_F_squared_meas 
 _refln_F_squared_sigma 
 _refln_observed_status 
   2   0   0     5654.56     5137.01     89.91 o 
   3   0   0       54.49       38.00      7.89 o 
   4   0   0     3112.70     2720.78     74.66 o 
   5   0   0      131.84      140.09      6.52 o 
   6   0   0     2264.75     2161.60     16.56 o 
   7   0   0        2.46        2.12      4.61 o 
   8   0   0      663.71      642.33     11.16 o 
   9   0   0      224.04      222.52     15.12 o 
  10   0   0      330.85      329.68     14.64 o 
  11   0   0      239.26      209.85     24.13 o 
  12   0   0       83.28       87.48     30.07 o 
  13   0   0        1.64        0.00     29.06 o 
  14   0   0       15.08       26.89     31.64 o 
   1   1   0    11160.03     8235.50    122.99 o 
   2   1   0       26.97       28.09      4.67 o 
   3   1   0      164.21      125.67      6.28 o 
   4   1   0      348.63      310.50     10.37 o 
   5   1   0       16.98       22.60      6.50 o 
   6   1   0      413.60      389.80      7.54 o 
   7   1   0       71.04       71.42      5.90 o 
   8   1   0      429.25      413.24      8.03 o 
   9   1   0       31.05       37.75      5.56 o 
  10   1   0       10.27       16.56      8.10 o 
  11   1   0      156.70      151.84     14.95 o 
  12   1   0        4.18        1.54     20.59 o 
  13   1   0       23.75       25.36     21.49 o 
  14   1   0        1.68        6.84     34.14 o 
   0   2   0      150.95      194.04     12.00 o 
   1   2   0     4646.49     4450.25     86.77 o 
   2   2   0     3543.47     3174.74     27.31 o 
   3   2   0     2259.21     2052.03     18.28 o 
   4   2   0      127.73      118.65      6.75 o 
   5   2   0      943.88      934.32     16.15 o 
   6   2   0        0.00        3.19      7.95 o 
   7   2   0      969.96      989.96     17.65 o 
   8   2   0       19.78       28.47      6.07 o 
   9   2   0        0.60        3.23      5.92 o 
  10   2   0      356.92      352.03     10.85 o 
  11   2   0      133.53      132.10     17.26 o 
  12   2   0       64.95       65.34     20.91 o 
  13   2   0        5.79       12.42     20.55 o 
   1   3   0     5790.25     5600.03     49.55 o 
   2   3   0      702.49      651.44      6.92 o 
   3   3   0      422.15      386.72      5.55 o 
   4   3   0     4209.51     4345.06     24.44 o 
   5   3   0      325.69      353.13      8.69 o 
   6   3   0     2306.28     2394.51     26.49 o 
   7   3   0      480.97      436.99     12.52 o 
   8   3   0      495.87      492.17     11.40 o 
   9   3   0     1545.96     1505.64     14.71 o 
  10   3   0        4.35        3.70      7.62 o 
  11   3   0      101.59       99.64     17.26 o 
  12   3   0      149.11      155.98     22.12 o 
  13   3   0        3.79        1.74     20.63 o 
   0   4   0    25285.42    23399.11    127.61 o 
   1   4   0     6135.66     5930.08     26.88 o 
   2   4   0      343.50      332.13      5.53 o 
   3   4   0     1061.47     1118.05     17.13 o 
   4   4   0     1153.67     1087.98      9.52 o 
   5   4   0      183.07      191.07      7.38 o 
   6   4   0      697.81      741.85     11.40 o 
   7   4   0       19.57       26.27      6.22 o 
   8   4   0      412.94      429.35     11.25 o 
   9   4   0       77.62       87.96      9.29 o 
  10   4   0      588.76      592.91     14.08 o 
  11   4   0      128.83      123.26     16.30 o 
  12   4   0       41.65       40.15     19.50 o 
  13   4   0       50.12       69.15     22.23 o 
   1   5   0       10.84       10.52      6.14 o 
   2   5   0     1509.35     1600.63     22.00 o 
   3   5   0     1304.68     1311.65     10.16 o 
   4   5   0      949.19      981.19      9.83 o 
   5   5   0     1445.85     1571.36     21.56 o 
   6   5   0       18.32       17.19      2.75 o 
   7   5   0      121.20      123.33      8.03 o 
   8   5   0        6.08        7.67      8.61 o 
   9   5   0      254.37      259.40     11.39 o 
  10   5   0       28.04       27.41      9.47 o 
  11   5   0      875.66      845.99     19.95 o 
  12   5   0       21.61       39.62     19.51 o 
  13   5   0       23.12       31.87     20.57 o 
   0   6   0      576.98      577.84     26.89 o 
   1   6   0       73.71       88.55      6.40 o 
   2   6   0      271.25      274.30      8.11 o 
   3   6   0     1052.15     1091.12     15.30 o 
   4   6   0      426.08      460.98     10.55 o 
   5   6   0       95.07       96.12      5.56 o 
   6   6   0      237.12      244.70      6.44 o 
   7   6   0       17.96       25.24      7.34 o 
   8   6   0      378.99      334.56     12.20 o 
   9   6   0       52.37       36.61     10.11 o 
  10   6   0      268.48      263.00     12.45 o 
  11   6   0       59.23       60.82     13.33 o 
  12   6   0        0.03       11.97     18.54 o 
   1   7   0      428.49      386.06     11.48 o 
   2   7   0       27.36       20.57      6.23 o 
   3   7   0      366.51      375.29      9.55 o 
   4   7   0     1147.43     1188.97     17.01 o 
   5   7   0      641.67      692.28      9.25 o 
   6   7   0      583.28      595.68      8.90 o 
   7   7   0       79.30       98.54      7.89 o 
   8   7   0      270.16      284.35     12.44 o 
   9   7   0       41.85       36.95     10.78 o 
  10   7   0       40.51       32.58     11.22 o 
  11   7   0       23.95       21.76     16.51 o 
  12   7   0       79.03       79.61     35.70 o 
   0   8   0       73.26      109.16     23.53 o 
   1   8   0     5273.40     5153.37    277.72 o 
   2   8   0      400.43      426.62     12.02 o 
   3   8   0      305.86      296.07      9.53 o 
   4   8   0     1027.95     1005.00     14.77 o 
   5   8   0      228.03      241.49      8.88 o 
   6   8   0       27.01       30.57      6.15 o 
   7   8   0      360.57      345.18     12.85 o 
   8   8   0       52.70       49.01     10.57 o 
   9   8   0       10.64       15.93     11.96 o 
  10   8   0       85.11       80.24     13.17 o 
  11   8   0        1.93        9.30     17.92 o 
  12   8   0        2.61        0.00     32.36 o 
   1   9   0       22.06       28.90     24.84 o 
   2   9   0       23.56       21.02      9.82 o 
   3   9   0       49.59       55.53     11.92 o 
   4   9   0      102.29      114.36     12.02 o 
   5   9   0      233.32      241.73     11.28 o 
   6   9   0      100.92       89.26      8.11 o 
   7   9   0        4.82        5.21     11.23 o 
   8   9   0      322.94      329.88     15.64 o 
   9   9   0      477.54      501.76     17.82 o 
  10   9   0      216.88      212.85     15.62 o 
  11   9   0      130.93       96.62     16.66 o 
   0  10   0      676.08      720.74     33.49 o 
   1  10   0       38.16       31.42     12.31 o 
   2  10   0        0.02        9.12      7.65 o 
   3  10   0      237.95      214.44     12.61 o 
   4  10   0       64.51       42.69     11.71 o 
   5  10   0        2.00        5.62     12.37 o 
   6  10   0        4.89        4.26     11.58 o 
   7  10   0      295.47      296.97     15.23 o 
   8  10   0       23.32       24.94     12.80 o 
   9  10   0       83.30      107.93     14.48 o 
  10  10   0       69.96       56.33     14.04 o 
   1  11   0       72.62       81.58     14.22 o 
   2  11   0        0.93        4.18     12.17 o 
   3  11   0       37.52       36.32     12.84 o 
   4  11   0     1863.57     1904.62     30.10 o 
   5  11   0       11.04       17.70      9.82 o 
   6  11   0      297.09      300.73     15.01 o 
   7  11   0       22.41       27.01     12.17 o 
   8  11   0        6.36       11.75     12.64 o 
   9  11   0       53.41       56.33     13.71 o 
  10  11   0       70.43       77.46     15.07 o 
   0  12   0      271.18      211.98     28.18 o 
   1  12   0      671.70      712.85     26.29 o 
   2  12   0       19.82       22.74     13.43 o 
   3  12   0      886.39      940.39     24.37 o 
   4  12   0      152.32      143.09     15.30 o 
   5  12   0       85.37      104.83     14.51 o 
   6  12   0       21.10       31.30     15.11 o 
   7  12   0      107.87      118.28     14.09 o 
   8  12   0       93.56       89.40     14.00 o 
   9  12   0        0.69        3.07     13.63 o 
   1  13   0        0.07        0.00     16.21 o 
   2  13   0      129.77      110.59     18.32 o 
   3  13   0      266.76      264.39     18.09 o 
   4  13   0      376.08      388.04     25.13 o 
   5  13   0       64.25       74.93     21.46 o 
   6  13   0      261.58      269.45     19.10 o 
   7  13   0        1.48       11.94     15.38 o 
   0  14   0      172.86      151.97     29.05 o 
   1  14   0      116.63      105.98     19.25 o 
   2  14   0       20.66       34.81     18.14 o 
   3  14   0       40.33       27.52     17.28 o 
   4  14   0      327.96      344.26     20.24 o 
   5  14   0        0.28        9.48     21.62 o 
   6  14   0      151.54      155.01     18.85 o 
   1  15   0       40.13       57.93     19.88 o 
   2  15   0        0.67        1.57     17.74 o 
   3  15   0        0.57        6.88     17.94 o 
   4  15   0      606.66      615.40     28.77 o 
 -14   1   1       21.45       24.72     22.64 o 
 -13   1   1        1.52        0.00     14.23 o 
 -12   1   1        0.41        0.00     14.27 o 
 -11   1   1       66.33       55.18     13.58 o 
 -10   1   1     4240.54     4096.28     35.91 o 
  -9   1   1       14.32       14.39      4.82 o 
  -8   1   1     2307.80     2182.95     23.03 o 
  -7   1   1      132.80      133.00      5.78 o 
  -6   1   1      197.47      183.34      8.70 o 
  -5   1   1     2327.51     2351.98     24.99 o 
  -4   1   1      942.33      957.19     10.00 o 
  -3   1   1       63.34       56.48      4.68 o 
  -2   1   1        3.03        5.11      4.18 o 
  -1   1   1     3006.80     2674.86     12.68 o 
   1   1   1      937.18      963.56      9.87 o 
   2   1   1      577.08      517.17     15.83 o 
   3   1   1       18.17       18.40     10.12 o 
   4   1   1      107.00      120.91      9.21 o 
   5   1   1        5.01       12.26      7.88 o 
   6   1   1       34.41       38.67      7.43 o 
   7   1   1       39.06       33.10      3.92 o 
   8   1   1       56.90       43.55      4.47 o 
   9   1   1        4.44       11.06      6.22 o 
  10   1   1        0.21        0.00     10.12 o 
  11   1   1       38.36       29.94     20.88 o 
  12   1   1      263.29      266.06     24.74 o 
  13   1   1        0.19       14.21     22.01 o 
 -14   2   1        0.96        2.18     22.83 o 
 -13   2   1       33.88       20.35     17.06 o 
 -12   2   1        4.52       11.42     14.25 o 
 -11   2   1       68.69       51.32     13.20 o 
 -10   2   1      105.21       82.12     13.27 o 
  -9   2   1      954.42      929.24     11.20 o 
  -8   2   1      226.81      235.92      7.42 o 
  -7   2   1      298.17      331.05      7.84 o 
  -6   2   1     5420.44     5781.30     52.06 o 
  -5   2   1       12.99       23.78      5.37 o 
  -4   2   1     2008.98     2080.50     23.65 o 
  -3   2   1       72.45       63.56      5.05 o 
  -2   2   1     4247.86     4462.66     42.19 o 
  -1   2   1      662.44      675.41     13.39 o 
   0   2   1     3004.66     2832.37     26.66 o 
   1   2   1     3593.17     3288.89     29.94 o 
   2   2   1     5767.79     5529.44     73.79 o 
   3   2   1       35.92       34.14      4.26 o 
   4   2   1      176.06      155.91     10.31 o 
   5   2   1     1149.90     1207.13     39.06 o 
   6   2   1     1059.37     1149.08     17.53 o 
   7   2   1      155.39      145.21     11.02 o 
   8   2   1     1454.66     1436.25     21.80 o 
   9   2   1      156.06      156.97      8.83 o 
  10   2   1      464.59      475.29     14.70 o 
  11   2   1      164.48      162.97     22.44 o 
  12   2   1      172.54      200.65     24.36 o 
  13   2   1       61.21      109.56     23.30 o 
 -13   3   1       16.55       11.43     17.38 o 
 -12   3   1      102.97       82.17     14.74 o 
 -11   3   1      742.51      697.10     19.77 o 
 -10   3   1        1.92        3.82      8.19 o 
  -9   3   1     1455.03     1391.66     13.69 o 
  -8   3   1      183.37      203.78      9.64 o 
  -7   3   1      279.47      298.41      9.82 o 
  -6   3   1       31.68       38.85      5.98 o 
  -5   3   1     7966.45     8194.10     49.81 o 
  -4   3   1      103.27      105.71      5.91 o 
  -3   3   1     1847.73     1755.10     13.06 o 
  -2   3   1     1173.33     1190.86     20.60 o 
  -1   3   1    22756.98    21149.18    142.31 o 
   0   3   1     9917.79    10109.95     57.04 o 
   1   3   1     4325.38     3996.18    136.03 o 
   2   3   1     2920.61     2876.81     62.20 o 
   3   3   1      186.32      215.54      6.71 o 
   4   3   1      652.29      663.28     10.77 o 
   5   3   1      350.03      429.98     10.60 o 
   6   3   1      639.34      674.03     17.70 o 
   7   3   1      382.07      446.44     17.48 o 
   8   3   1      159.22      171.50     13.50 o 
   9   3   1       36.37       28.73      8.06 o 
  10   3   1     2409.56     2276.22     21.84 o 
  11   3   1      254.42      266.78     23.43 o 
  12   3   1       48.73       53.32     21.03 o 
  13   3   1       96.36       92.52     22.24 o 
 -13   4   1      106.68       76.98     17.27 o 
 -12   4   1      182.43      157.97     17.77 o 
 -11   4   1      495.13      460.30     17.00 o 
 -10   4   1     1380.95     1391.95     24.90 o 
  -9   4   1      648.90      658.53     12.28 o 
  -8   4   1      157.31      166.75      8.87 o 
  -7   4   1       11.84       10.22      5.99 o 
  -6   4   1       17.25        8.85      5.82 o 
  -5   4   1       15.55       18.52      3.00 o 
  -4   4   1     4173.82     4506.10     38.34 o 
  -3   4   1      110.96      103.40      5.04 o 
  -2   4   1       25.37       21.42      3.70 o 
  -1   4   1     2999.12     2792.93     36.00 o 
   0   4   1      729.16      693.35     10.91 o 
   1   4   1       23.41       24.12      9.67 o 
   2   4   1      499.84      488.03     26.02 o 
   3   4   1      330.90      337.21      9.48 o 
   4   4   1      275.70      276.70      7.07 o 
   5   4   1      276.06      231.61      5.61 o 
   6   4   1      407.38      413.02     11.40 o 
   7   4   1        4.00        5.35      9.48 o 
   8   4   1      251.53      247.10     14.88 o 
   9   4   1        1.36       13.74      9.87 o 
  10   4   1      249.86      247.81     11.05 o 
  11   4   1      193.65      177.12     21.68 o 
  12   4   1       72.28       77.37     20.56 o 
  13   4   1       61.63      110.82     22.70 o 
 -13   5   1        2.65        5.11     17.19 o 
 -12   5   1       25.72       20.83     15.73 o 
 -11   5   1       24.03       15.38     11.13 o 
 -10   5   1        1.69        8.92      8.22 o 
  -9   5   1      673.23      662.17     12.67 o 
  -8   5   1       26.37       26.97      7.36 o 
  -7   5   1      651.41      674.62     10.40 o 
  -6   5   1       27.23       19.56      2.86 o 
  -5   5   1       52.07       61.71      4.20 o 
  -4   5   1      639.48      677.03      7.78 o 
  -3   5   1     1159.57     1130.22     17.89 o 
  -2   5   1       32.27       25.75      7.33 o 
  -1   5   1      668.91      651.50      9.05 o 
   0   5   1      275.33      255.04      7.52 o 
   1   5   1      114.29      109.29     10.94 o 
   2   5   1      670.65      684.46     13.92 o 
   3   5   1      269.93      291.44      9.92 o 
   4   5   1      785.29      800.86      9.16 o 
   5   5   1     1884.10     1901.42     15.15 o 
   6   5   1        8.91        7.92      3.32 o 
   7   5   1      309.61      333.67     10.91 o 
   8   5   1        8.72       15.55     12.29 o 
   9   5   1       33.55       24.95     10.52 o 
  10   5   1       10.93       19.28     10.60 o 
  11   5   1       34.09       50.58     18.59 o 
  12   5   1        6.11       13.19     18.59 o 
  13   5   1       84.03       97.60     21.74 o 
 -13   6   1      225.95      243.87     23.68 o 
 -12   6   1       76.42       66.44     15.86 o 
 -11   6   1       14.92       10.56     11.38 o 
 -10   6   1      655.23      648.98     15.22 o 
  -9   6   1      345.82      344.39     12.96 o 
  -8   6   1        0.35        4.17      7.36 o 
  -7   6   1      409.84      409.96      9.02 o 
  -6   6   1        7.09       10.87      3.75 o 
  -5   6   1     1919.99     2041.78     22.51 o 
  -4   6   1      312.94      321.33      7.88 o 
  -3   6   1      240.28      217.66     10.12 o 
  -2   6   1      556.32      591.95     10.48 o 
  -1   6   1      247.37      238.33      9.08 o 
   0   6   1     2496.35     2438.66     37.44 o 
   1   6   1     6167.55     6135.14     99.70 o 
   2   6   1     1954.52     1958.01     37.45 o 
   3   6   1       67.20       78.38      5.90 o 
   4   6   1      157.59      164.06      6.76 o 
   5   6   1        1.89        5.99      4.97 o 
   6   6   1      239.48      257.96      7.05 o 
   7   6   1       56.06       64.12      9.30 o 
   8   6   1      287.71      297.72     16.03 o 
   9   6   1     1288.13     1269.13     20.64 o 
  10   6   1        0.00        9.17     10.91 o 
  11   6   1       29.11       21.42     13.06 o 
  12   6   1        7.42        1.37     18.10 o 
 -12   7   1        0.01       10.85     20.61 o 
 -11   7   1      127.90      138.39     16.32 o 
 -10   7   1      544.76      534.20     13.63 o 
  -9   7   1       64.26       60.33     10.56 o 
  -8   7   1       51.63       61.71      8.33 o 
  -7   7   1       76.36       81.77      7.46 o 
  -6   7   1      849.76      859.98     11.89 o 
  -5   7   1      265.16      276.07      8.27 o 
  -4   7   1      104.09      102.68     10.56 o 
  -3   7   1       16.76       19.91      8.12 o 
  -2   7   1     1308.17     1241.92     31.47 o 
  -1   7   1     4532.06     4464.59     71.16 o 
   0   7   1     1143.68     1021.08     30.25 o 
   1   7   1      452.03      459.26     10.95 o 
   2   7   1      178.38      164.59      9.33 o 
   3   7   1        0.37        1.15      2.33 o 
   4   7   1       79.61       85.67      5.36 o 
   5   7   1      473.24      501.40      9.12 o 
   6   7   1        7.42        8.26      5.04 o 
   7   7   1       50.52       56.11      9.04 o 
   8   7   1      266.01      304.24     16.84 o 
   9   7   1       68.18       77.16     12.60 o 
  10   7   1      353.27      360.90     15.09 o 
  11   7   1        0.24        6.03     16.71 o 
  12   7   1       64.02       57.24     35.43 o 
 -12   8   1       21.41       21.08     17.98 o 
 -11   8   1       93.51       94.67     16.24 o 
 -10   8   1       38.06       26.44     10.98 o 
  -9   8   1       89.98       93.03     11.62 o 
  -8   8   1       11.03       13.53     10.14 o 
  -7   8   1      284.65      301.52     12.28 o 
  -6   8   1        8.50       11.04      6.03 o 
  -5   8   1      360.72      359.16     10.14 o 
  -4   8   1        0.23        5.97      6.66 o 
  -3   8   1      203.21      187.46      9.93 o 
  -2   8   1        5.70       12.50      6.89 o 
  -1   8   1     1197.97     1237.02     42.40 o 
   0   8   1      183.79      186.66     17.31 o 
   1   8   1      174.39      188.02     10.20 o 
   2   8   1       98.32       85.00     11.37 o 
   3   8   1       21.81       26.16      8.47 o 
   4   8   1        3.75        8.24      2.95 o 
   5   8   1       99.72       97.93      5.65 o 
   6   8   1       78.38       82.79      7.94 o 
   7   8   1      231.40      247.29     15.61 o 
   8   8   1       10.07       13.33     11.80 o 
   9   8   1        3.78       11.20     12.05 o 
  10   8   1      182.26      175.36     14.72 o 
  11   8   1      131.81      125.66     20.04 o 
 -11   9   1       80.84       81.55     16.27 o 
 -10   9   1       40.20       24.86     11.17 o 
  -9   9   1      442.03      428.38     15.46 o 
  -8   9   1      157.42      170.69     12.26 o 
  -7   9   1      117.00      119.67     11.06 o 
  -6   9   1      418.22      428.11     10.65 o 
  -5   9   1       36.43       33.52      7.95 o 
  -4   9   1       23.15       31.66      8.69 o 
  -3   9   1      574.22      540.55     15.89 o 
  -2   9   1      291.42      280.54     11.29 o 
  -1   9   1       70.01       59.02     15.92 o 
   0   9   1     2412.63     2526.42     37.33 o 
   1   9   1        0.00        1.76      7.93 o 
   2   9   1      238.97      223.53     34.25 o 
   3   9   1       11.51        7.69     11.85 o 
   4   9   1       34.22       43.43     14.03 o 
   5   9   1        8.17       13.19      9.03 o 
   6   9   1      372.59      331.34     11.74 o 
   7   9   1        0.53        0.69     13.48 o 
   8   9   1      259.60      273.35     15.11 o 
   9   9   1        4.55       10.95     12.80 o 
  10   9   1      128.93      146.64     14.64 o 
  11   9   1       22.58       20.41     18.96 o 
 -10  10   1      126.84      127.29     14.48 o 
  -9  10   1       38.11       41.65     11.92 o 
  -8  10   1      247.28      239.94     13.30 o 
  -7  10   1       20.05       19.24     10.52 o 
  -6  10   1     1855.94     1870.46     25.90 o 
  -5  10   1        1.54        5.65      9.91 o 
  -4  10   1     1032.55      966.24     30.00 o 
  -3  10   1      152.67      146.20      8.27 o 
  -2  10   1      140.33      142.00     18.45 o 
  -1  10   1       20.60       10.20     20.05 o 
   0  10   1       15.86       29.25     15.95 o 
   1  10   1       92.39       68.87     15.76 o 
   2  10   1      174.46      152.14     10.28 o 
   3  10   1      533.73      528.88     16.18 o 
   4  10   1        9.66       17.91     14.16 o 
   5  10   1      597.96      601.00     31.42 o 
   6  10   1      358.94      359.70     16.95 o 
   7  10   1      363.03      371.49     15.95 o 
   8  10   1      745.30      773.31     24.32 o 
   9  10   1        1.42        7.75     13.07 o 
  10  10   1      343.41      355.47     17.95 o 
 -10  11   1        9.59       16.47     13.73 o 
  -9  11   1      311.76      320.83     16.90 o 
  -8  11   1       58.89       66.67     13.47 o 
  -7  11   1      153.02      156.58     13.82 o 
  -6  11   1      565.03      496.92     16.78 o 
  -5  11   1      139.60      156.61     11.46 o 
  -4  11   1      194.72      181.45     13.04 o 
  -3  11   1       40.54       34.09     12.51 o 
  -2  11   1        1.20        5.16     14.05 o 
  -1  11   1     1110.08     1127.61     29.48 o 
   0  11   1      911.67      941.95     28.86 o 
   1  11   1      239.80      233.17     19.67 o 
   2  11   1       42.02       48.27     16.14 o 
   3  11   1       39.09       31.15     15.61 o 
   4  11   1      655.23      628.42     34.48 o 
   5  11   1       90.12       89.59     12.05 o 
   6  11   1      632.76      586.32     17.50 o 
   7  11   1      193.55      217.10     14.69 o 
   8  11   1       38.20       55.44     13.52 o 
   9  11   1        0.01        9.57     13.44 o 
  -9  12   1      107.13       99.40     14.68 o 
  -8  12   1       48.43       57.26     13.59 o 
  -7  12   1       61.14       55.15     13.27 o 
  -6  12   1      748.47      747.92     24.08 o 
  -5  12   1       16.31       13.72     13.02 o 
  -4  12   1      580.12      575.52     20.60 o 
  -3  12   1       31.70       33.17     15.78 o 
  -2  12   1       32.58       42.42     15.88 o 
  -1  12   1      271.14      279.19     20.50 o 
   0  12   1      292.29      301.46     20.93 o 
   1  12   1        3.52        8.05     13.68 o 
   2  12   1        6.07        9.59     13.19 o 
   3  12   1       61.60       71.01     14.23 o 
   4  12   1      811.62      789.27     29.14 o 
   5  12   1      344.75      326.03     17.60 o 
   6  12   1       58.06       53.60     15.40 o 
   7  12   1        0.38        7.19     12.20 o 
   8  12   1       31.87       46.17     13.82 o 
  -7  13   1       48.34       46.51     16.55 o 
  -6  13   1        4.63        3.73     22.08 o 
  -5  13   1        0.01       12.42     20.90 o 
  -4  13   1        2.76        1.02     15.62 o 
  -3  13   1       12.84       19.16     16.44 o 
  -2  13   1      368.21      338.69     22.38 o 
  -1  13   1      111.24      113.20     18.76 o 
   0  13   1       24.84       18.44     16.59 o 
   1  13   1       70.83       80.56     18.02 o 
   2  13   1       41.06       35.42     15.15 o 
   3  13   1       37.16       46.15     15.26 o 
   4  13   1      200.13      193.73     16.96 o 
   5  13   1        8.49       11.86     21.95 o 
   6  13   1      408.35      417.08     21.85 o 
   7  13   1       68.63       69.67     16.83 o 
  -6  14   1       42.20       28.85     30.03 o 
  -5  14   1      782.05      802.98     48.23 o 
  -4  14   1        0.35        6.32     16.68 o 
  -3  14   1       31.50       56.67     17.80 o 
  -2  14   1        0.02        5.98     16.78 o 
  -1  14   1      365.16      374.66     24.61 o 
   0  14   1        0.00        4.48     17.52 o 
   1  14   1      354.94      325.43     23.72 o 
   2  14   1      324.58      353.45     20.67 o 
   3  14   1        3.03       10.22     14.88 o 
   4  14   1        6.84       11.46     15.08 o 
   5  14   1       17.04       24.61     21.58 o 
   6  14   1        0.34        8.92     15.14 o 
  -4  15   1       52.00       43.85     18.71 o 
  -3  15   1      105.07      124.58     20.88 o 
  -2  15   1       34.09       31.86     18.45 o 
  -1  15   1      373.64      424.45     26.47 o 
   0  15   1       14.78       20.95     18.61 o 
   1  15   1       35.58       21.25     18.95 o 
   2  15   1       27.60       25.24     18.81 o 
   3  15   1      180.66      194.88     22.18 o 
 -14   0   2       12.93       27.62     22.34 o 
 -13   0   2       20.45       21.84     19.93 o 
 -12   0   2     1072.26      967.21     32.37 o 
 -11   0   2        1.06        7.93     17.72 o 
 -10   0   2     3400.16     3352.96     89.33 o 
  -9   0   2        2.02        2.46      4.52 o 
  -8   0   2     1733.07     1785.47     28.49 o 
  -7   0   2       13.60       21.75      4.38 o 
  -6   0   2     6417.63     6766.15     86.07 o 
  -5   0   2     9189.70     9338.04     41.59 o 
  -4   0   2     1246.48     1316.26     15.46 o 
  -3   0   2      106.72       86.70      7.58 o 
  -2   0   2     4970.02     5092.34     34.73 o 
  -1   0   2      975.66      993.79     14.39 o 
   0   0   2     3476.02     3404.35     24.97 o 
   1   0   2      717.45      649.75     16.13 o 
   2   0   2     3998.41     4114.38     37.15 o 
   3   0   2     1224.29     1116.49     25.80 o 
   4   0   2     1772.19     1789.15     32.21 o 
   5   0   2      593.38      647.82     24.34 o 
   6   0   2     6121.55     6396.96     60.72 o 
   7   0   2       59.54       42.19     17.03 o 
   8   0   2      507.68      506.76     28.38 o 
   9   0   2    11866.77    11360.54    149.67 o 
  10   0   2     1241.93     1244.70     29.18 o 
  11   0   2     2726.02     2518.94     64.74 o 
  12   0   2       20.24       11.13     28.86 o 
  13   0   2      143.41      140.04     35.84 o 
 -14   1   2       62.51       93.80     16.13 o 
 -13   1   2        1.21        7.60     13.45 o 
 -12   1   2       44.20       41.66     14.66 o 
 -11   1   2      183.47      156.76     14.97 o 
 -10   1   2       43.69       27.17     13.05 o 
  -9   1   2      124.61      128.21      6.42 o 
  -8   1   2       20.03       26.59      3.02 o 
  -7   1   2      443.52      454.64      9.24 o 
  -6   1   2     4000.73     4074.72     34.86 o 
  -5   1   2      406.98      425.37     11.79 o 
  -4   1   2       88.64       97.17      6.04 o 
  -3   1   2      450.60      414.97      8.00 o 
  -2   1   2     9192.40     8173.54     57.56 o 
  -1   1   2     6435.65     6099.45     30.08 o 
   0   1   2      123.96      166.63     10.02 o 
   1   1   2     8478.42     7936.80     24.74 o 
   2   1   2      278.84      268.30      8.81 o 
   3   1   2     1280.89     1159.56     14.35 o 
   4   1   2       16.51       17.52     17.55 o 
   5   1   2     1876.48     1852.24     36.51 o 
   6   1   2       60.03       48.25     12.12 o 
   7   1   2     1116.85     1152.19     22.15 o 
   8   1   2      140.00      141.83     11.22 o 
   9   1   2       42.72       60.23     11.52 o 
  10   1   2       32.77       30.33     11.50 o 
  11   1   2        2.31       12.16     14.57 o 
  12   1   2       31.75       25.72     21.02 o 
  13   1   2       15.36       14.21     22.62 o 
 -14   2   2       67.07      107.51     15.83 o 
 -13   2   2       25.56       22.10     14.28 o 
 -12   2   2       99.31       91.60     14.74 o 
 -11   2   2      362.64      299.00     16.46 o 
 -10   2   2      474.14      440.17     16.94 o 
  -9   2   2     1322.11     1299.71     14.69 o 
  -8   2   2       10.31       19.63      5.12 o 
  -7   2   2        1.58        5.52      4.70 o 
  -6   2   2       24.49       25.93      5.95 o 
  -5   2   2     3077.67     3115.91     40.24 o 
  -4   2   2       66.87       68.88      5.51 o 
  -3   2   2     1159.84     1128.31     14.80 o 
  -2   2   2     2966.31     2751.34     93.48 o 
  -1   2   2      436.97      471.11     14.81 o 
   0   2   2      416.59      391.16     17.09 o 
   1   2   2      637.05      657.84     21.51 o 
   2   2   2        5.50        6.05      5.55 o 
   3   2   2      402.69      413.57      8.87 o 
   4   2   2     1875.15     1950.32     28.68 o 
   5   2   2      274.69      296.88     21.61 o 
   6   2   2      999.01      975.32     29.65 o 
   7   2   2      130.97      131.37     14.07 o 
   8   2   2      314.00      340.06     12.86 o 
   9   2   2      115.86      121.11     12.13 o 
  10   2   2     1748.67     1720.14     27.83 o 
  11   2   2        0.36        6.42     14.52 o 
  12   2   2      151.06      154.21     22.98 o 
  13   2   2        4.31        7.19     22.60 o 
 -13   3   2        0.05        3.67     13.51 o 
 -12   3   2       94.39       85.09     14.57 o 
 -11   3   2      133.67      110.24     14.17 o 
 -10   3   2      429.56      439.10     13.11 o 
  -9   3   2      178.55      179.87      8.34 o 
  -8   3   2      279.57      283.12     10.47 o 
  -7   3   2       55.68       54.93      7.31 o 
  -6   3   2      230.65      220.41      7.24 o 
  -5   3   2      434.01      469.50      8.14 o 
  -4   3   2      155.38      129.84      5.83 o 
  -3   3   2      113.51      137.83      6.85 o 
  -2   3   2     1706.24     1492.74     13.92 o 
  -1   3   2     3065.75     2928.63     20.54 o 
   0   3   2     4990.75     5140.27     44.44 o 
   1   3   2    22210.42    21111.47    526.32 o 
   2   3   2      640.90      602.12     12.79 o 
   3   3   2     3723.35     3628.05     38.49 o 
   4   3   2        4.71        8.19      5.51 o 
   5   3   2     2400.93     2607.17     30.08 o 
   6   3   2      127.55      136.06     20.22 o 
   7   3   2        3.90        9.78     19.21 o 
   8   3   2      362.57      377.94     15.87 o 
   9   3   2        2.40        7.25     11.02 o 
  10   3   2      340.68      364.24     15.03 o 
  11   3   2        6.09       10.92     14.38 o 
  12   3   2       29.83       27.32     21.31 o 
  13   3   2       53.05       84.93     22.51 o 
 -13   4   2       69.29       80.75     15.08 o 
 -12   4   2       41.56       52.70     13.12 o 
 -11   4   2       27.16       27.23     12.88 o 
 -10   4   2        2.16        0.00      9.27 o 
  -9   4   2       80.21       86.94      8.18 o 
  -8   4   2        1.03        1.49      6.57 o 
  -7   4   2      241.48      254.35      7.71 o 
  -6   4   2     1661.17     1732.47     19.38 o 
  -5   4   2     1989.41     2071.12     23.78 o 
  -4   4   2      116.02      128.41      6.13 o 
  -3   4   2     1480.11     1435.10     18.43 o 
  -2   4   2     4892.08     4774.59     40.74 o 
  -1   4   2      814.88      769.40     13.81 o 
   0   4   2     1012.60     1088.38     29.50 o 
   1   4   2       28.70       25.94      9.30 o 
   2   4   2     1888.47     1800.48     21.28 o 
   3   4   2       23.23       22.61      6.90 o 
   4   4   2      617.15      616.93     11.38 o 
   5   4   2     2656.69     2877.74     38.36 o 
   6   4   2      178.57      163.07     17.49 o 
   7   4   2      468.54      509.91     20.48 o 
   8   4   2      206.43      222.87     18.57 o 
   9   4   2     3230.11     3257.30     46.01 o 
  10   4   2       74.25       62.32     12.39 o 
  11   4   2        3.42        8.22     14.29 o 
  12   4   2       14.83       22.88     19.56 o 
  13   4   2        2.36       12.78     21.94 o 
 -13   5   2       82.04       81.54     17.00 o 
 -12   5   2       33.16       35.90     12.92 o 
 -11   5   2       18.06        6.68      9.56 o 
 -10   5   2       10.81        8.84      8.83 o 
  -9   5   2      163.77      156.50      8.92 o 
  -8   5   2        1.48        9.22      6.93 o 
  -7   5   2       67.37       80.06      6.63 o 
  -6   5   2      431.45      476.97     10.65 o 
  -5   5   2      122.28      135.83      7.77 o 
  -4   5   2      649.57      683.03      9.16 o 
  -3   5   2      460.56      491.88      7.78 o 
  -2   5   2      168.20      160.99     11.59 o 
  -1   5   2     5532.51     5482.07    201.35 o 
   0   5   2     2643.95     2857.23     42.95 o 
   1   5   2      215.90      213.03     14.00 o 
   2   5   2     1862.40     1799.32     35.88 o 
   3   5   2      478.11      476.27     13.85 o 
   4   5   2        4.59       10.99      6.74 o 
   5   5   2      303.40      302.34     10.85 o 
   6   5   2      249.15      270.59      7.88 o 
   7   5   2        1.24        6.60     11.77 o 
   8   5   2       51.41       50.65     17.04 o 
   9   5   2       47.79       60.43     14.15 o 
  10   5   2      360.08      378.26     18.28 o 
  11   5   2        0.00        0.00     14.11 o 
  12   5   2       14.02       11.16     19.54 o 
 -13   6   2        0.01        8.97     16.46 o 
 -12   6   2       65.61       63.41     16.31 o 
 -11   6   2      139.34      121.71     10.89 o 
 -10   6   2      137.83      133.82     10.64 o 
  -9   6   2       59.68       54.20      8.35 o 
  -8   6   2      359.66      357.78     10.35 o 
  -7   6   2       11.80       17.46      5.98 o 
  -6   6   2      268.85      276.49      8.48 o 
  -5   6   2      204.57      230.85      7.44 o 
  -4   6   2       20.44       12.53      5.37 o 
  -3   6   2      103.36       97.76      4.96 o 
  -2   6   2       91.48       83.44      3.98 o 
  -1   6   2     1136.75     1144.43     29.12 o 
   0   6   2      187.43      208.85     12.75 o 
   1   6   2     1329.12     1477.61     65.01 o 
   2   6   2       90.18       96.88     10.81 o 
   3   6   2      900.25      894.62     18.60 o 
   4   6   2      199.36      191.82      9.26 o 
   5   6   2        0.82        5.90      6.30 o 
   6   6   2      376.91      396.98      8.82 o 
   7   6   2       74.06       96.50     10.21 o 
   8   6   2      148.66      169.13     15.02 o 
   9   6   2     1315.00     1289.32     30.53 o 
  10   6   2      642.73      614.58     20.58 o 
  11   6   2        5.73        7.22     11.39 o 
  12   6   2        8.54        6.31     18.65 o 
 -12   7   2        1.22        6.74     21.49 o 
 -11   7   2        0.29        1.39     15.61 o 
 -10   7   2       23.91       28.13     10.40 o 
  -9   7   2      378.92      369.54     11.58 o 
  -8   7   2      212.65      232.62      8.40 o 
  -7   7   2      254.33      247.26      9.04 o 
  -6   7   2       68.12       63.97      6.65 o 
  -5   7   2      964.08      995.01     14.29 o 
  -4   7   2      970.48      940.76     11.06 o 
  -3   7   2       14.03       12.78      2.71 o 
  -2   7   2      161.28      140.80     11.32 o 
  -1   7   2      570.26      618.79     36.58 o 
   0   7   2       62.96       62.35      6.89 o 
   1   7   2      218.65      230.55     20.53 o 
   2   7   2      536.05      559.21     17.84 o 
   3   7   2     1174.75     1196.52     17.88 o 
   4   7   2      174.43      166.07      9.88 o 
   5   7   2      384.96      374.59      9.18 o 
   6   7   2        0.02        3.33      5.32 o 
   7   7   2        0.37        1.68      8.60 o 
   8   7   2      579.66      589.61     20.07 o 
   9   7   2      148.08      161.15     13.04 o 
  10   7   2      359.75      399.00     16.07 o 
  11   7   2       15.11       22.04     14.86 o 
  12   7   2      124.25      150.71     37.63 o 
 -12   8   2        6.66       32.04     14.91 o 
 -11   8   2       50.09       47.52     13.20 o 
 -10   8   2      915.80      894.93     23.27 o 
  -9   8   2       13.22       18.03     10.48 o 
  -8   8   2      420.25      411.72     13.81 o 
  -7   8   2        0.31        4.83      9.48 o 
  -6   8   2        0.28        2.11      5.95 o 
  -5   8   2       79.24       90.53     10.36 o 
  -4   8   2        5.52        7.54      8.31 o 
  -3   8   2       57.79       64.07      8.68 o 
  -2   8   2       53.34       49.60      9.68 o 
  -1   8   2      936.00      860.33     15.99 o 
   0   8   2      255.24      238.04      6.38 o 
   1   8   2      782.92      726.67     43.52 o 
   2   8   2      956.65      992.42     20.21 o 
   3   8   2        0.00        2.27      3.20 o 
   4   8   2       44.67       29.44      5.02 o 
   5   8   2      120.55      109.60      6.49 o 
   6   8   2      776.59      801.78     13.58 o 
   7   8   2        3.62        3.37     13.32 o 
   8   8   2       92.66       95.86     15.04 o 
   9   8   2        0.00       13.65     14.84 o 
  10   8   2      935.04      915.35     28.79 o 
  11   8   2        0.62       19.31     15.58 o 
 -11   9   2        2.61        6.35     13.46 o 
 -10   9   2        4.94       17.95     12.58 o 
  -9   9   2      628.48      630.61     16.70 o 
  -8   9   2        3.78        4.83     10.74 o 
  -7   9   2     1146.70     1100.65     18.20 o 
  -6   9   2      102.68       98.19      7.99 o 
  -5   9   2     1124.59     1070.71     18.64 o 
  -4   9   2       55.77       59.81      9.11 o 
  -3   9   2       13.15       13.98     10.33 o 
  -2   9   2        8.16        7.49      8.05 o 
  -1   9   2      165.62      163.31     10.59 o 
   0   9   2     3690.44     3600.99    188.21 o 
   1   9   2     1694.00     1667.22     82.49 o 
   2   9   2       41.56       28.97     10.84 o 
   3   9   2      128.02      119.50     13.62 o 
   4   9   2        5.15        7.39     13.40 o 
   5   9   2      201.28      214.29     10.75 o 
   6   9   2      947.27      932.69     16.65 o 
   7   9   2        0.14       10.48     13.73 o 
   8   9   2       36.65       50.87     14.75 o 
   9   9   2      104.61      103.41     16.48 o 
  10   9   2       14.24       15.18     13.51 o 
  11   9   2       65.89       83.46     17.19 o 
 -10  10   2       12.48       11.22     13.02 o 
  -9  10   2        4.58       11.47     11.48 o 
  -8  10   2       21.53       23.75     10.69 o 
  -7  10   2       42.01       50.57     10.77 o 
  -6  10   2      977.59     1008.20     19.53 o 
  -5  10   2       23.53       26.64      9.93 o 
  -4  10   2       45.25       45.92     11.63 o 
  -3  10   2       38.26       42.01     10.94 o 
  -2  10   2        3.74        7.53      8.52 o 
  -1  10   2      401.03      412.63     21.80 o 
   0  10   2      149.59      134.36     17.10 o 
   1  10   2       13.80       11.41     15.06 o 
   2  10   2       19.15       24.97      9.18 o 
   3  10   2       27.04       47.61     10.25 o 
   4  10   2        0.51       10.30     14.71 o 
   5  10   2       26.29       17.47     15.95 o 
   6  10   2       19.37       30.76     13.02 o 
   7  10   2       11.38       11.73     13.71 o 
   8  10   2       23.61       16.19     15.33 o 
   9  10   2        0.00        1.78     12.94 o 
  10  10   2      151.06      176.99     15.89 o 
 -10  11   2       12.55       18.82     13.39 o 
  -9  11   2        0.31       12.42     11.70 o 
  -8  11   2       42.98       49.23     11.63 o 
  -7  11   2        2.21        9.14     10.66 o 
  -6  11   2     1321.05     1316.24     29.57 o 
  -5  11   2      338.16      348.83     13.75 o 
  -4  11   2      143.44      130.46     12.07 o 
  -3  11   2        3.58       18.30     23.08 o 
  -2  11   2        1.66        0.00     22.31 o 
  -1  11   2      207.30      214.35     20.79 o 
   0  11   2      534.51      579.39     36.33 o 
   1  11   2       76.53       74.27     17.42 o 
   2  11   2       39.24       34.64     17.30 o 
   3  11   2       95.74       88.67     16.74 o 
   4  11   2       68.43       88.90     11.84 o 
   5  11   2      548.73      546.70     17.51 o 
   6  11   2        2.67       15.26     13.51 o 
   7  11   2       98.37      113.80     15.88 o 
   8  11   2       22.88       32.72     13.26 o 
   9  11   2        3.07        9.82     13.65 o 
  -9  12   2        0.15        7.27     13.08 o 
  -8  12   2       49.89       48.47     11.79 o 
  -7  12   2       36.26       48.01     11.41 o 
  -6  12   2       67.56       65.51     29.01 o 
  -5  12   2      145.42      154.24     17.17 o 
  -4  12   2      393.85      392.59     21.82 o 
  -3  12   2      120.51      155.02     18.44 o 
  -2  12   2      170.81      166.37     27.97 o 
  -1  12   2      325.55      314.62     23.35 o 
   0  12   2       32.57       48.15     18.73 o 
   1  12   2       99.83      106.74     18.22 o 
   2  12   2      179.30      198.34     20.19 o 
   3  12   2      224.04      254.10     20.54 o 
   4  12   2      591.70      580.92     24.74 o 
   5  12   2      571.67      572.57     24.16 o 
   6  12   2      936.73     1040.52     44.84 o 
   7  12   2      117.59      147.60     14.66 o 
   8  12   2        1.50        8.85     13.55 o 
  -7  13   2       64.19       69.16     18.70 o 
  -6  13   2       83.93       64.11     30.20 o 
  -5  13   2      330.80      326.60     21.63 o 
  -4  13   2      153.17      161.90     19.12 o 
  -3  13   2       66.98       84.58     20.51 o 
  -2  13   2      149.85      149.36     19.08 o 
  -1  13   2        0.38       13.20     17.17 o 
   0  13   2       61.95       54.82     18.45 o 
   1  13   2      613.82      629.01     27.86 o 
   2  13   2       24.39       54.94     17.96 o 
   3  13   2      165.25      170.99     19.70 o 
   4  13   2        1.96       15.50     16.18 o 
   5  13   2      141.90      163.74     24.68 o 
   6  13   2      292.96      298.41     20.12 o 
   7  13   2       14.80       35.76     16.56 o 
  -6  14   2       50.26       58.42     31.55 o 
  -5  14   2      239.35      261.68     37.03 o 
  -4  14   2      207.85      199.66     21.24 o 
  -3  14   2        6.37       24.63     17.66 o 
  -2  14   2        6.62        2.09     17.35 o 
  -1  14   2       58.24       52.31     18.82 o 
   0  14   2        9.69        9.38     17.57 o 
   1  14   2       28.35       27.29     15.95 o 
   2  14   2      201.95      207.52     18.70 o 
   3  14   2       75.47      104.22     16.88 o 
   4  14   2       22.11       31.84     15.10 o 
   5  14   2       62.53       59.05     22.23 o 
  -4  15   2      136.79      123.08     20.07 o 
  -3  15   2        0.01        7.54     18.07 o 
  -2  15   2      209.32      249.78     33.13 o 
  -1  15   2       85.36       91.84     20.61 o 
   0  15   2       45.02       66.25     19.40 o 
   1  15   2       89.57      118.69     21.37 o 
   2  15   2       91.24       98.31     17.32 o 
   3  15   2       49.93       48.69     16.68 o 
 -14   1   3       42.83       61.41     15.16 o 
 -13   1   3       14.33       11.28     13.89 o 
 -12   1   3      159.15      165.41     15.63 o 
 -11   1   3        9.93       19.79     13.04 o 
 -10   1   3     1246.62     1162.65     22.07 o 
  -9   1   3       91.25       99.36      8.10 o 
  -8   1   3       60.43       57.08      3.33 o 
  -7   1   3      619.47      656.94     16.42 o 
  -6   1   3     2099.42     2155.19     23.95 o 
  -5   1   3        1.12        5.47      5.25 o 
  -4   1   3     1488.50     1590.07     13.88 o 
  -3   1   3     1342.21     1232.91     14.09 o 
  -2   1   3     6109.69     5954.13     52.65 o 
  -1   1   3     5064.58     4817.86     33.52 o 
   0   1   3      295.62      275.96     14.53 o 
   1   1   3    25330.37    24166.33     89.05 o 
   2   1   3     4365.35     4060.95     27.33 o 
   3   1   3       58.46       45.24      8.89 o 
   4   1   3      157.67      166.31     15.26 o 
   5   1   3       57.47       73.82     14.13 o 
   6   1   3      389.42      389.92     17.07 o 
   7   1   3      648.51      641.33     19.95 o 
   8   1   3      219.92      232.01     16.39 o 
   9   1   3      455.83      430.51     15.47 o 
  10   1   3      910.90      886.22     19.54 o 
  11   1   3      278.56      277.95     15.09 o 
  12   1   3      113.54      103.78     22.72 o 
  13   1   3       20.86       32.98     23.81 o 
 -14   2   3       35.13       67.22     15.92 o 
 -13   2   3        0.21        6.81     15.92 o 
 -12   2   3        3.67        0.21     13.63 o 
 -11   2   3      289.54      299.26     16.37 o 
 -10   2   3     1632.61     1560.78     23.19 o 
  -9   2   3      121.24      124.40      9.18 o 
  -8   2   3        7.53        4.27      3.82 o 
  -7   2   3      182.01      165.67      8.38 o 
  -6   2   3      800.86      825.29     14.84 o 
  -5   2   3       30.85       33.34      4.28 o 
  -4   2   3      893.76      903.26     10.00 o 
  -3   2   3       93.39       90.39      5.25 o 
  -2   2   3       16.93        7.96     10.46 o 
  -1   2   3      339.54      329.51     16.47 o 
   0   2   3    66319.90    63542.54    566.36 o 
   1   2   3      714.47      700.12     23.36 o 
   2   2   3      203.85      217.26      7.56 o 
   3   2   3     1416.94     1448.13     14.91 o 
   4   2   3        0.01        2.76      7.82 o 
   5   2   3      541.62      587.01     17.92 o 
   6   2   3      106.39      116.95     20.70 o 
   7   2   3      159.14      135.96     15.22 o 
   8   2   3       24.04       32.47     14.39 o 
   9   2   3     1030.88     1068.34     19.91 o 
  10   2   3        9.27        9.02     12.51 o 
  11   2   3        7.71       16.77     12.48 o 
  12   2   3       35.27       31.74     21.77 o 
  13   2   3       31.73       35.56     22.75 o 
 -13   3   3       89.86      106.40     15.32 o 
 -12   3   3       61.76       57.31     13.87 o 
 -11   3   3       78.12       80.56     13.81 o 
 -10   3   3      142.52      151.10     10.34 o 
  -9   3   3       55.75       41.59      8.86 o 
  -8   3   3      252.66      254.87      8.73 o 
  -7   3   3       93.05       70.36      6.66 o 
  -6   3   3       54.61       67.75      6.00 o 
  -5   3   3      671.74      749.54     17.19 o 
  -4   3   3        0.00        5.24      6.52 o 
  -3   3   3     2925.99     2948.78     80.71 o 
  -2   3   3     1931.97     1835.22     19.36 o 
  -1   3   3      357.48      387.07     19.03 o 
   0   3   3    20977.05    21011.63     91.50 o 
   1   3   3     8280.58     7840.03    120.06 o 
   2   3   3      126.22      136.84      7.76 o 
   3   3   3      453.91      447.57     10.46 o 
   4   3   3     6447.22     6706.16     44.42 o 
   5   3   3      424.36      463.73     12.04 o 
   6   3   3        0.42        6.45     19.98 o 
   7   3   3       10.48        8.38     20.06 o 
   8   3   3      949.77      951.00     65.44 o 
   9   3   3      112.18      143.98     13.25 o 
  10   3   3      637.12      585.71     17.64 o 
  11   3   3      105.90      132.62     13.68 o 
  12   3   3       11.61       12.34     20.86 o 
  13   3   3       45.33       67.43     22.66 o 
 -13   4   3       10.81       18.48     13.95 o 
 -12   4   3        4.11       13.09     13.31 o 
 -11   4   3       24.04       17.95     12.63 o 
 -10   4   3        0.94        3.97      9.28 o 
  -9   4   3      869.32      829.35     12.61 o 
  -8   4   3       92.32       89.64      7.44 o 
  -7   4   3      306.54      304.77      8.58 o 
  -6   4   3       17.42       21.64      6.45 o 
  -5   4   3      375.58      414.72      8.99 o 
  -4   4   3     1106.64     1195.71     21.34 o 
  -3   4   3      168.63      148.64      7.49 o 
  -2   4   3       74.75       97.99     11.04 o 
  -1   4   3     1567.07     1628.70     32.01 o 
   0   4   3     3959.71     3760.37     45.71 o 
   1   4   3       80.07      109.46     10.86 o 
   2   4   3       14.22       12.44      9.19 o 
   3   4   3      340.94      406.52     10.46 o 
   4   4   3       15.94       15.97      7.03 o 
   5   4   3      736.00      853.64     13.62 o 
   6   4   3      824.12      907.29     31.15 o 
   7   4   3      589.84      560.22     30.28 o 
   8   4   3      254.14      269.07     20.54 o 
   9   4   3        6.87       12.87     14.22 o 
  10   4   3      443.84      461.35     16.55 o 
  11   4   3      197.55      213.50     14.75 o 
  12   4   3       62.85       60.23     20.67 o 
  13   4   3        1.21       20.49     21.84 o 
 -13   5   3        0.27       11.28     13.40 o 
 -12   5   3      130.20      114.44     13.68 o 
 -11   5   3       23.22       22.63     10.12 o 
 -10   5   3        2.47       11.65      9.18 o 
  -9   5   3       27.32       25.27      7.02 o 
  -8   5   3       16.47       13.98      6.90 o 
  -7   5   3      106.78      102.12      7.53 o 
  -6   5   3      684.35      699.42     10.84 o 
  -5   5   3     2635.24     2868.87     30.53 o 
  -4   5   3      715.93      738.76     12.59 o 
  -3   5   3       88.19      109.35      6.77 o 
  -2   5   3      294.13      305.49     13.18 o 
  -1   5   3      108.34       84.14     10.14 o 
   0   5   3      645.62      715.81     27.90 o 
   1   5   3     1688.82     1795.86     54.56 o 
   2   5   3      695.41      722.51     31.09 o 
   3   5   3      227.33      233.07     11.86 o 
   4   5   3       23.42       26.28      7.12 o 
   5   5   3      228.75      230.04      9.67 o 
   6   5   3      328.20      290.07      9.80 o 
   7   5   3      186.75      173.05     16.40 o 
   8   5   3      360.70      370.36     17.12 o 
   9   5   3     1183.65     1162.02     24.61 o 
  10   5   3        7.66        3.89     14.12 o 
  11   5   3        1.12        2.84     12.53 o 
  12   5   3       79.53       71.60     20.56 o 
 -13   6   3      103.41      148.37     14.63 o 
 -12   6   3        0.90       11.50     11.58 o 
 -11   6   3      697.86      684.09     16.12 o 
 -10   6   3     1182.99     1138.13     18.30 o 
  -9   6   3      107.48      100.36      8.82 o 
  -8   6   3      311.84      289.42      9.91 o 
  -7   6   3       37.67       40.55      7.21 o 
  -6   6   3      286.28      296.83      8.80 o 
  -5   6   3        0.62        0.00      5.61 o 
  -4   6   3     1786.34     1789.32     31.55 o 
  -3   6   3      461.13      450.16      9.74 o 
  -2   6   3      589.97      540.74     16.38 o 
  -1   6   3     2341.76     2525.18     88.49 o 
   0   6   3       62.20       51.54     12.04 o 
   1   6   3      741.76      814.24     20.07 o 
   2   6   3      125.30      139.34     11.81 o 
   3   6   3        8.78        9.08      8.92 o 
   4   6   3      179.74      202.33      9.40 o 
   5   6   3      108.96      132.68      9.15 o 
   6   6   3      631.98      624.35     13.65 o 
   7   6   3      147.88      147.43     14.28 o 
   8   6   3       55.43       51.41     14.37 o 
   9   6   3      154.02      157.92     15.74 o 
  10   6   3       14.95       33.68     14.74 o 
  11   6   3      606.35      582.08     21.67 o 
  12   6   3        0.35        4.21     19.03 o 
 -12   7   3        0.09        2.91     19.82 o 
 -11   7   3       76.69       99.62     15.69 o 
 -10   7   3      255.18      226.84     12.30 o 
  -9   7   3      472.51      445.03     12.07 o 
  -8   7   3       21.93       22.14      7.66 o 
  -7   7   3     1110.82     1087.50     14.28 o 
  -6   7   3      194.63      198.83      8.16 o 
  -5   7   3        0.22        2.91      5.43 o 
  -4   7   3        0.01        3.85      5.65 o 
  -3   7   3       86.31      108.44      5.75 o 
  -2   7   3       56.10       70.46     10.38 o 
  -1   7   3       90.87       77.54     12.15 o 
   0   7   3       28.37       27.15      7.55 o 
   1   7   3       44.66       55.43     13.11 o 
   2   7   3        0.10        0.94     11.51 o 
   3   7   3      581.59      599.36     20.09 o 
   4   7   3     1691.86     1718.57     21.55 o 
   5   7   3      247.34      262.42     10.99 o 
   6   7   3       15.59       13.85      7.00 o 
   7   7   3       17.60       19.03     12.96 o 
   8   7   3     1009.80     1027.79     24.40 o 
   9   7   3      418.65      420.83     18.47 o 
  10   7   3      756.25      703.79     22.53 o 
  11   7   3      154.09      170.68     23.85 o 
 -12   8   3        4.46        7.90     15.07 o 
 -11   8   3       14.18       13.15     13.00 o 
 -10   8   3       57.14       65.05     13.04 o 
  -9   8   3      368.36      346.79     13.75 o 
  -8   8   3       89.75       91.35     10.93 o 
  -7   8   3        7.29       16.67      9.38 o 
  -6   8   3      792.32      821.47     12.04 o 
  -5   8   3      194.80      166.70      7.50 o 
  -4   8   3        5.45       10.50      4.45 o 
  -3   8   3       78.76       79.17      5.39 o 
  -2   8   3      171.60      156.74     11.65 o 
  -1   8   3      261.63      280.65     12.07 o 
   0   8   3       76.47       81.18      8.35 o 
   1   8   3       17.28       16.37      5.95 o 
   2   8   3        1.78       13.24     25.55 o 
   3   8   3      354.92      322.08     29.89 o 
   4   8   3     1822.32     1778.98     29.39 o 
   5   8   3       86.24      100.17      9.65 o 
   6   8   3      926.19      948.54     13.57 o 
   7   8   3      240.65      248.09     16.24 o 
   8   8   3      138.89      154.83     16.22 o 
   9   8   3        3.10       16.33     15.37 o 
  10   8   3      177.72      184.03     24.57 o 
  11   8   3        0.40       13.88     15.34 o 
 -11   9   3       23.56       16.15     13.04 o 
 -10   9   3       26.23       25.62     12.62 o 
  -9   9   3      214.91      203.40     12.92 o 
  -8   9   3      198.95      187.01     12.25 o 
  -7   9   3       17.41       17.62     10.01 o 
  -6   9   3      130.28      131.41     11.88 o 
  -5   9   3      308.25      302.50     25.98 o 
  -4   9   3       63.37       73.05     13.42 o 
  -3   9   3      396.47      378.33     13.83 o 
  -2   9   3        4.89        8.71      8.56 o 
  -1   9   3      306.84      307.89     12.00 o 
   0   9   3      607.32      600.89     35.90 o 
   1   9   3       16.38       16.68      4.78 o 
   2   9   3        5.77        8.64     11.40 o 
   3   9   3       10.37       15.27     12.29 o 
   4   9   3      190.94      192.65     17.15 o 
   5   9   3       74.68       65.71     12.34 o 
   6   9   3       52.74       60.08     13.48 o 
   7   9   3        0.02        5.54     13.23 o 
   8   9   3       22.37       23.48     15.02 o 
   9   9   3        6.70       13.24     15.66 o 
  10   9   3      143.07      176.03     18.97 o 
 -10  10   3      104.26      111.53     14.70 o 
  -9  10   3       59.51       71.77     11.82 o 
  -8  10   3        7.81        5.75     11.85 o 
  -7  10   3      429.69      430.15     15.79 o 
  -6  10   3       44.26       39.79     13.00 o 
  -5  10   3       11.66       15.44     14.25 o 
  -4  10   3     1213.28     1232.45     89.53 o 
  -3  10   3      205.13      198.03     19.51 o 
  -2  10   3      263.10      267.56     12.11 o 
  -1  10   3      703.18      712.12     25.19 o 
   0  10   3        0.00        0.00     15.05 o 
   1  10   3       77.32       80.46     16.13 o 
   2  10   3      257.34      268.97     12.68 o 
   3  10   3      635.29      613.44     18.60 o 
   4  10   3        0.64        5.16     10.34 o 
   5  10   3        3.43       10.06     12.28 o 
   6  10   3      390.64      400.84     17.91 o 
   7  10   3        9.59       11.74     14.12 o 
   8  10   3       24.37       34.77     15.68 o 
   9  10   3       33.61       20.14     16.56 o 
  10  10   3       40.36       55.86     14.86 o 
 -10  11   3       26.74       26.87     13.52 o 
  -9  11   3        2.88       16.42     13.51 o 
  -8  11   3      211.53      190.02     14.31 o 
  -7  11   3       16.56       18.54     13.23 o 
  -6  11   3       29.92       26.16     16.39 o 
  -5  11   3       17.40       13.06     14.45 o 
  -4  11   3       67.57       56.93     13.78 o 
  -3  11   3      130.31      155.13     27.63 o 
  -2  11   3      334.08      346.26     22.78 o 
  -1  11   3      336.42      358.88     22.52 o 
   0  11   3      973.42     1021.37     30.20 o 
   1  11   3       79.37       86.65     17.83 o 
   2  11   3       17.94       38.05     15.59 o 
   3  11   3       15.63       14.59     14.54 o 
   4  11   3      347.46      324.40     15.29 o 
   5  11   3       41.07       49.84     11.69 o 
   6  11   3      158.90      150.73     15.53 o 
   7  11   3      428.09      443.72     28.02 o 
   8  11   3      497.28      508.31     37.14 o 
   9  11   3      266.23      265.97     19.54 o 
  -9  12   3       19.07       37.10     15.60 o 
  -8  12   3       32.67       29.81     14.46 o 
  -7  12   3      151.96      154.11     15.89 o 
  -6  12   3      565.30      545.45     40.57 o 
  -5  12   3      149.46      140.77     17.71 o 
  -4  12   3      263.64      235.12     33.46 o 
  -3  12   3      531.34      526.95     37.37 o 
  -2  12   3       83.01      108.17     20.11 o 
  -1  12   3      284.77      261.28     22.08 o 
   0  12   3      475.18      442.14     24.55 o 
   1  12   3      110.83      135.50     19.37 o 
   2  12   3       22.97       35.29     16.39 o 
   3  12   3        0.40        7.26     15.25 o 
   4  12   3       44.20       63.70     16.53 o 
   5  12   3      396.06      370.11     25.15 o 
   6  12   3      359.76      382.33     24.36 o 
   7  12   3      132.09      126.49     16.60 o 
   8  12   3        0.06        7.67     15.71 o 
  -7  13   3      259.52      254.42     23.64 o 
  -6  13   3      273.97      278.24     36.07 o 
  -5  13   3      131.34      133.08     18.25 o 
  -4  13   3     1271.92     1341.01     35.39 o 
  -3  13   3      215.31      235.71     33.89 o 
  -2  13   3       25.50       32.90     25.77 o 
  -1  13   3        3.52        5.67     19.16 o 
   0  13   3        6.90       15.75     18.40 o 
   1  13   3        9.55       19.16     17.76 o 
   2  13   3        9.32       12.77     17.33 o 
   3  13   3        0.17        1.79     16.25 o 
   4  13   3      143.90      147.44     22.48 o 
   5  13   3       26.01       34.63     33.81 o 
   6  13   3        0.14       13.38     18.54 o 
   7  13   3       42.96       48.15     19.95 o 
  -6  14   3      102.13      110.26     33.93 o 
  -5  14   3       67.72       62.46     31.38 o 
  -4  14   3      226.15      234.10     21.54 o 
  -3  14   3       32.31       22.43     18.04 o 
  -2  14   3        0.01        5.34     26.02 o 
  -1  14   3      100.12       49.39     26.67 o 
   0  14   3       55.44       43.52     19.52 o 
   1  14   3      114.43      115.34     21.01 o 
   2  14   3       12.30       11.19     18.42 o 
   3  14   3      191.35      207.09     21.73 o 
   4  14   3      212.81      216.74     21.56 o 
   5  14   3        0.11       26.46     32.36 o 
  -3  15   3        4.47        8.61     18.44 o 
  -2  15   3       10.84        2.73     18.73 o 
  -1  15   3       19.91       17.33     18.96 o 
   0  15   3       12.36       14.53     18.37 o 
   1  15   3       22.16       29.69     16.30 o 
   2  15   3      113.73      123.57     17.89 o 
   3  15   3       59.36       94.02     17.82 o 
 -14   0   4       48.58       85.37     22.32 o 
 -13   0   4        0.21        9.02     19.09 o 
 -12   0   4      211.76      225.94     22.62 o 
 -11   0   4       75.05       97.06     19.88 o 
 -10   0   4        0.98        0.64     17.69 o 
  -9   0   4     1807.42     1781.83     22.09 o 
  -8   0   4      438.56      443.71     12.75 o 
  -7   0   4      891.58      904.28     42.16 o 
  -6   0   4     2150.53     2347.16     35.53 o 
  -5   0   4     1718.08     1776.11     32.20 o 
  -4   0   4     1148.08     1174.45     47.83 o 
  -3   0   4      769.91      683.41     15.70 o 
  -2   0   4      280.22      258.35     11.67 o 
  -1   0   4     6769.72     6441.74     42.70 o 
   0   0   4     1030.14     1053.32     24.90 o 
   1   0   4       89.77      102.41     19.03 o 
   2   0   4     2890.49     2634.64     69.50 o 
   3   0   4     1411.48     1376.38     56.59 o 
   4   0   4     8535.07     8683.73     74.00 o 
   5   0   4     3597.80     3582.29     52.96 o 
   6   0   4       68.14       93.75     21.74 o 
   7   0   4       21.77       18.56     21.44 o 
   8   0   4      151.01      136.98     23.49 o 
   9   0   4      198.69      168.75     25.16 o 
  10   0   4      107.37      128.50     20.27 o 
  11   0   4       94.20       99.27     20.31 o 
  12   0   4       76.10       84.08     32.96 o 
  13   0   4      126.70      149.53     37.19 o 
 -14   1   4        0.07        3.35     15.38 o 
 -13   1   4       14.32       21.25     14.70 o 
 -12   1   4      192.64      192.49     15.64 o 
 -11   1   4      516.37      463.30     17.89 o 
 -10   1   4      998.27      980.44     20.93 o 
  -9   1   4     1295.39     1297.61     17.07 o 
  -8   1   4       34.34       45.46      5.84 o 
  -7   1   4      123.42      137.47      7.28 o 
  -6   1   4      211.71      223.09      7.93 o 
  -5   1   4     3664.47     3870.53     22.24 o 
  -4   1   4     2033.58     2099.12     16.83 o 
  -3   1   4       57.48       54.42      5.36 o 
  -2   1   4      203.15      144.25      7.77 o 
  -1   1   4      467.43      451.78     16.98 o 
   0   1   4     1275.66     1325.62     27.22 o 
   1   1   4     6811.65     6617.07     54.56 o 
   2   1   4     3220.39     2980.88    122.45 o 
   3   1   4     1896.10     1844.55     26.66 o 
   4   1   4     1715.96     1677.34     19.21 o 
   5   1   4      303.56      343.08     17.80 o 
   6   1   4      101.85      110.55     15.53 o 
   7   1   4      129.69      109.20     15.88 o 
   8   1   4        0.19       12.41     15.19 o 
   9   1   4      104.89      111.65     17.82 o 
  10   1   4     1474.59     1420.30     23.82 o 
  11   1   4      270.75      266.14     15.70 o 
  12   1   4       82.86      100.30     22.46 o 
  13   1   4       29.46       23.40     23.29 o 
 -14   2   4       20.26       30.36     15.28 o 
 -13   2   4       23.64       26.74     14.17 o 
 -12   2   4       38.91       48.16     14.28 o 
 -11   2   4      257.55      222.26     15.84 o 
 -10   2   4        6.23       10.79      8.84 o 
  -9   2   4        5.04        2.83      8.27 o 
  -8   2   4     1222.09     1230.62     24.06 o 
  -7   2   4       72.51       64.99      6.40 o 
  -6   2   4      477.30      507.54      9.95 o 
  -5   2   4      177.99      177.50      7.14 o 
  -4   2   4      319.17      352.12      9.18 o 
  -3   2   4      297.34      279.35      9.24 o 
  -2   2   4     2258.19     2185.71     20.61 o 
  -1   2   4    13169.87    13010.29     67.94 o 
   0   2   4    41937.73    41378.18    505.88 o 
   1   2   4     1228.87     1214.02     12.07 o 
   2   2   4     2680.76     2749.11     38.39 o 
   3   2   4      292.43      261.80     12.44 o 
   4   2   4        7.18       12.90      8.70 o 
   5   2   4      875.47      898.04     17.74 o 
   6   2   4      270.27      264.13     17.68 o 
   7   2   4      224.25      226.26     17.55 o 
   8   2   4       77.93       84.01     16.10 o 
   9   2   4      114.49      139.33     18.48 o 
  10   2   4       84.24       95.42     14.04 o 
  11   2   4      102.39       84.70     13.94 o 
  12   2   4       79.32       91.83     22.60 o 
  13   2   4       32.88       57.62     23.82 o 
 -13   3   4        2.04        1.84     13.34 o 
 -12   3   4       14.92       11.31     13.37 o 
 -11   3   4      264.65      230.49     15.46 o 
 -10   3   4        0.34        8.66      8.95 o 
  -9   3   4      282.74      279.19     11.40 o 
  -8   3   4      460.50      435.04     13.17 o 
  -7   3   4       34.98       43.01      8.56 o 
  -6   3   4       56.17       54.94      8.25 o 
  -5   3   4     3087.07     3235.11     46.84 o 
  -4   3   4      138.23      140.81      6.09 o 
  -3   3   4      211.67      228.81     12.21 o 
  -2   3   4       48.06       48.25     13.79 o 
  -1   3   4      988.88      992.78     26.29 o 
   0   3   4    19401.23    19336.27     96.63 o 
   1   3   4     2118.57     2122.12     54.63 o 
   2   3   4      572.02      578.49     14.09 o 
   3   3   4      217.69      242.98      9.18 o 
   4   3   4        4.45        8.18      7.08 o 
   5   3   4      231.99      225.70     11.29 o 
   6   3   4      517.43      521.89     14.43 o 
   7   3   4        0.32        2.24     21.35 o 
   8   3   4      608.72      644.22     23.90 o 
   9   3   4        4.44        9.34     16.85 o 
  10   3   4      173.75      199.07     15.07 o 
  11   3   4       50.96       57.76     13.71 o 
  12   3   4       11.89       35.85     21.77 o 
 -13   4   4      166.07      197.18     16.84 o 
 -12   4   4        4.30        4.68     12.98 o 
 -11   4   4       82.49      104.35     10.64 o 
 -10   4   4     1217.57     1165.58     19.78 o 
  -9   4   4       85.10       79.49      9.53 o 
  -8   4   4      197.41      215.50     10.38 o 
  -7   4   4      800.71      823.70     13.85 o 
  -6   4   4      179.79      205.85      8.97 o 
  -5   4   4      418.31      463.97     10.11 o 
  -4   4   4      247.32      248.84      9.08 o 
  -3   4   4     1847.77     1759.08     31.84 o 
  -2   4   4       92.61       89.47     15.99 o 
  -1   4   4     1837.88     1745.85     34.06 o 
   0   4   4     1233.27     1197.35     30.26 o 
   1   4   4      356.11      386.66     14.40 o 
   2   4   4       17.41       27.65      9.45 o 
   3   4   4     2065.51     2200.28     20.23 o 
   4   4   4      833.26      882.43     14.56 o 
   5   4   4        6.79       13.39      7.29 o 
   6   4   4        0.04        8.20     12.03 o 
   7   4   4      100.31      118.89     26.39 o 
   8   4   4      319.44      342.08     31.77 o 
   9   4   4      614.13      565.19     21.04 o 
  10   4   4       13.00       21.22     12.87 o 
  11   4   4        9.43       10.43     13.12 o 
  12   4   4       54.25       83.77     22.22 o 
 -13   5   4        7.81       23.02     15.82 o 
 -12   5   4        8.00       11.81     14.84 o 
 -11   5   4      459.58      437.96     16.13 o 
 -10   5   4      114.03      110.75     11.78 o 
  -9   5   4        0.00        6.74      9.07 o 
  -8   5   4      195.71      208.66     10.46 o 
  -7   5   4        3.76        3.87      7.53 o 
  -6   5   4        0.03        3.35      7.10 o 
  -5   5   4     1302.73     1265.73     15.93 o 
  -4   5   4      800.06      752.29     17.06 o 
  -3   5   4       68.36       43.21     10.41 o 
  -2   5   4     2281.78     2231.50     24.85 o 
  -1   5   4       82.11       72.14     20.35 o 
   0   5   4      124.41      169.74     23.04 o 
   1   5   4      177.40      191.46     12.83 o 
   2   5   4        3.47       11.16      9.32 o 
   3   5   4      284.94      314.37     10.37 o 
   4   5   4      163.34      184.16      9.26 o 
   5   5   4        6.01        8.24      7.11 o 
   6   5   4      225.30      241.53     10.39 o 
   7   5   4       25.51       31.27      7.57 o 
   8   5   4      286.82      327.28     30.69 o 
   9   5   4        2.69        7.76     14.63 o 
  10   5   4       82.37      104.74     13.91 o 
  11   5   4        0.00       13.80     13.46 o 
  12   5   4        5.48       24.42     20.53 o 
 -13   6   4       89.80      106.98     16.80 o 
 -12   6   4      106.28      101.13     15.69 o 
 -11   6   4       97.34      114.94     14.33 o 
 -10   6   4        0.00        6.86      9.80 o 
  -9   6   4        0.46        6.68      8.91 o 
  -8   6   4      136.27      134.66      9.82 o 
  -7   6   4       50.87       45.00      8.27 o 
  -6   6   4      310.17      316.45     10.03 o 
  -5   6   4       82.93       83.73      7.65 o 
  -4   6   4       12.55       11.08      6.35 o 
  -3   6   4      103.62      129.83     12.06 o 
  -2   6   4      778.65      791.92     38.95 o 
  -1   6   4      680.77      822.89     31.93 o 
   0   6   4     4168.87     4381.66     80.45 o 
   1   6   4      395.76      427.36     17.29 o 
   2   6   4       98.36      121.44     12.22 o 
   3   6   4     1563.02     1573.82     83.77 o 
   4   6   4      379.89      376.13     11.72 o 
   5   6   4      472.96      485.70     16.26 o 
   6   6   4       40.61       51.35      8.24 o 
   7   6   4      418.97      424.42     20.76 o 
   8   6   4      225.31      207.41     22.05 o 
   9   6   4      307.23      342.10     18.19 o 
  10   6   4      580.93      585.36     25.62 o 
  11   6   4        0.09       12.84     13.35 o 
  12   6   4        1.13        3.52     20.29 o 
 -12   7   4       60.63       66.67     22.11 o 
 -11   7   4      189.05      182.81     17.04 o 
 -10   7   4        0.24        1.39      9.58 o 
  -9   7   4      861.91      816.76     16.42 o 
  -8   7   4       45.27       49.95      8.64 o 
  -7   7   4       42.27       49.14      8.18 o 
  -6   7   4      802.96      773.41     13.05 o 
  -5   7   4       19.53       27.61      6.81 o 
  -4   7   4       64.46       70.59      6.92 o 
  -3   7   4     1076.75     1076.89     60.21 o 
  -2   7   4      531.02      560.69     25.08 o 
  -1   7   4       80.21       81.32     10.47 o 
   0   7   4       32.53        7.86     23.13 o 
   1   7   4        2.97        0.00     23.96 o 
   2   7   4      169.19      154.18     27.22 o 
   3   7   4       14.42       14.26     11.29 o 
   4   7   4      174.32      180.58     10.91 o 
   5   7   4      241.24      262.90     11.71 o 
   6   7   4      231.45      212.14     11.10 o 
   7   7   4      184.90      182.82     17.68 o 
   8   7   4      157.31      156.03     12.64 o 
   9   7   4       74.07       79.65     15.57 o 
  10   7   4       48.27       65.45     15.74 o 
  11   7   4      180.55      188.23     25.49 o 
 -12   8   4        0.00       12.22     14.40 o 
 -11   8   4       87.93       93.03     13.90 o 
 -10   8   4       28.09       34.26     12.64 o 
  -9   8   4       13.28       16.50     12.33 o 
  -8   8   4      132.76      143.61     12.95 o 
  -7   8   4       38.09       57.73     11.15 o 
  -6   8   4      351.66      385.68     11.45 o 
  -5   8   4      291.06      296.11     10.39 o 
  -4   8   4      457.72      435.75      9.74 o 
  -3   8   4       10.46       16.44      5.12 o 
  -2   8   4      782.01      780.31     18.99 o 
  -1   8   4       16.20       13.62      8.33 o 
   0   8   4      372.47      331.90     39.54 o 
   1   8   4      169.95      178.73     26.26 o 
   2   8   4       91.96      110.70     27.34 o 
   3   8   4       28.38       29.98     25.35 o 
   4   8   4      192.51      155.15     28.08 o 
   5   8   4      240.16      216.29     12.00 o 
   6   8   4      158.52      175.94     11.31 o 
   7   8   4      480.41      452.13     18.63 o 
   8   8   4      529.06      526.38     27.22 o 
   9   8   4       91.19      102.83     16.46 o 
  10   8   4        2.69       14.46     22.72 o 
  11   8   4       49.53       81.05     34.94 o 
 -11   9   4      181.03      209.21     16.07 o 
 -10   9   4      198.34      188.46     15.00 o 
  -9   9   4        1.19        3.85     12.73 o 
  -8   9   4       68.69       70.97     12.78 o 
  -7   9   4        0.06        8.03     12.84 o 
  -6   9   4        2.63        6.31     12.24 o 
  -5   9   4      523.08      510.77     20.84 o 
  -4   9   4     1049.62     1023.63     20.59 o 
  -3   9   4       16.98       13.98      9.99 o 
  -2   9   4      186.60      182.35     15.00 o 
  -1   9   4      272.20      269.85     11.50 o 
   0   9   4      180.54      182.65     12.94 o 
   1   9   4        7.58       11.45      6.53 o 
   2   9   4      231.18      215.21     17.70 o 
   3   9   4        0.00        9.00     27.00 o 
   4   9   4     3337.54     3451.24     69.75 o 
   5   9   4      128.00      156.52     13.75 o 
   6   9   4     1123.21     1058.85     35.19 o 
   7   9   4        5.25        9.05     13.62 o 
   8   9   4      128.61      126.59     16.36 o 
   9   9   4      145.17      163.90     17.98 o 
  10   9   4      593.53      619.33     31.64 o 
 -10  10   4        3.06        6.18     13.22 o 
  -9  10   4       27.28       25.62     12.90 o 
  -8  10   4       19.43       31.26     13.99 o 
  -7  10   4        6.89        6.57     12.79 o 
  -6  10   4      400.17      375.70     17.54 o 
  -5  10   4      198.45      219.32     17.48 o 
  -4  10   4      120.21      133.96     14.78 o 
  -3  10   4       91.89      100.24     11.56 o 
  -2  10   4       21.52       32.51      9.39 o 
  -1  10   4       18.01       19.01      9.63 o 
   0  10   4      174.49      183.58     18.53 o 
   1  10   4        4.15       19.64     15.78 o 
   2  10   4       66.58       73.01     15.98 o 
   3  10   4      706.91      678.03     17.83 o 
   4  10   4      289.33      288.73     14.68 o 
   5  10   4      111.10      114.48     10.73 o 
   6  10   4      197.46      202.18     15.91 o 
   7  10   4        2.97        7.27     13.98 o 
   8  10   4        1.02       13.91     15.21 o 
   9  10   4       37.04       43.29     16.64 o 
  -9  11   4       26.79       34.80     15.78 o 
  -8  11   4       53.87       61.78     15.09 o 
  -7  11   4       52.44       51.32     13.79 o 
  -6  11   4       61.34       62.00     16.91 o 
  -5  11   4      367.68      352.19     19.90 o 
  -4  11   4       71.31       65.89     14.34 o 
  -3  11   4      115.24      126.75     19.19 o 
  -2  11   4        0.05        3.58     16.87 o 
  -1  11   4        2.17        0.00     17.18 o 
   0  11   4       53.56       71.87     17.64 o 
   1  11   4      229.73      238.76     20.13 o 
   2  11   4       81.75       73.93     17.14 o 
   3  11   4        3.36       10.22     15.01 o 
   4  11   4      660.02      654.43     31.55 o 
   5  11   4      188.42      173.20     11.91 o 
   6  11   4      294.75      303.75     17.25 o 
   7  11   4        0.10        9.01     14.35 o 
   8  11   4      100.69      123.09     16.52 o 
   9  11   4       28.08       59.07     17.11 o 
  -8  12   4       95.60       97.02     15.98 o 
  -7  12   4        4.03       13.78     13.46 o 
  -6  12   4      116.48      113.61     29.93 o 
  -5  12   4       19.02        7.49     27.59 o 
  -4  12   4      147.61      139.23     29.58 o 
  -3  12   4       74.29       61.88     26.61 o 
  -2  12   4        7.39       17.83     18.28 o 
  -1  12   4      154.71      144.17     19.81 o 
   0  12   4      113.27      105.65     19.73 o 
   1  12   4       84.62       76.49     18.28 o 
   2  12   4        6.71       16.08     16.03 o 
   3  12   4        0.16        4.36     15.29 o 
   4  12   4       55.58       67.70     16.77 o 
   5  12   4       33.84       38.97     17.60 o 
   6  12   4       10.89       12.76     17.84 o 
   7  12   4       58.65       52.99     15.38 o 
   8  12   4      105.70      105.47     17.29 o 
  -7  13   4        2.38       14.27     18.88 o 
  -6  13   4      144.59      160.99     34.03 o 
  -5  13   4      281.71      259.02     35.02 o 
  -4  13   4      265.17      241.18     34.58 o 
  -3  13   4       14.07        6.08     27.75 o 
  -2  13   4       75.00       71.51     21.08 o 
  -1  13   4       31.86       53.85     19.91 o 
   0  13   4      357.20      308.82     24.13 o 
   1  13   4       37.70       42.44     18.40 o 
   2  13   4       85.35      101.78     18.76 o 
   3  13   4        6.37       23.03     16.88 o 
   4  13   4      391.34      349.58     23.14 o 
   5  13   4       89.55      110.61     20.21 o 
   6  13   4       18.57       27.72     18.78 o 
  -5  14   4       17.82       20.21     29.31 o 
  -4  14   4       41.73       40.40     28.95 o 
  -3  14   4      101.48      106.72     31.37 o 
  -2  14   4      165.81      175.21     31.57 o 
  -1  14   4      191.65      176.30     22.99 o 
   0  14   4       72.72       56.55     19.94 o 
   1  14   4       73.82       84.00     20.17 o 
   2  14   4       48.52       37.34     18.60 o 
   3  14   4       18.27       28.18     17.87 o 
   4  14   4      254.27      291.51     26.16 o 
   5  14   4        0.73       22.60     18.58 o 
  -3  15   4      171.94      189.12     22.19 o 
  -2  15   4        0.53        8.32     27.64 o 
  -1  15   4       77.74       92.23     29.61 o 
   0  15   4       11.53       12.88     21.11 o 
   1  15   4      131.83      144.54     22.80 o 
   2  15   4        1.70       21.71     20.27 o 
 -14   1   5      111.59      129.45     16.31 o 
 -13   1   5       22.78       27.69     14.31 o 
 -12   1   5        0.02        6.27     13.35 o 
 -11   1   5       84.86       81.54     14.34 o 
 -10   1   5       71.47       84.43     13.44 o 
  -9   1   5       47.99       53.30      6.75 o 
  -8   1   5     1389.53     1365.51     15.35 o 
  -7   1   5       81.16       85.47      7.55 o 
  -6   1   5       89.75       87.79      7.59 o 
  -5   1   5      136.05      135.24      8.14 o 
  -4   1   5      487.78      527.59     14.78 o 
  -3   1   5      739.91      734.61     12.01 o 
  -2   1   5      323.76      308.52      9.38 o 
  -1   1   5      252.01      246.35     17.97 o 
   0   1   5     1216.61     1272.94     30.15 o 
   1   1   5      383.21      403.81     24.27 o 
   2   1   5      584.02      576.56     16.05 o 
   3   1   5     3317.16     3259.17     26.28 o 
   4   1   5      218.82      208.56     10.75 o 
   5   1   5      584.24      608.87     21.47 o 
   6   1   5        0.01       11.16     15.53 o 
   7   1   5       64.85       72.37     16.87 o 
   8   1   5        2.32       17.65     16.71 o 
   9   1   5      137.21      133.53     19.95 o 
  10   1   5      798.83      740.84     27.47 o 
  11   1   5       56.08       87.13     14.49 o 
  12   1   5      208.12      199.49     16.09 o 
 -13   2   5        9.49       20.03     14.62 o 
 -12   2   5      612.36      526.43     19.09 o 
 -11   2   5       31.24       27.51     13.57 o 
 -10   2   5     1067.97     1061.24     19.46 o 
  -9   2   5      582.35      583.12     15.07 o 
  -8   2   5      728.52      726.23     11.95 o 
  -7   2   5        0.00        6.60      6.51 o 
  -6   2   5       36.01       28.66      6.92 o 
  -5   2   5     4408.91     4428.90     43.58 o 
  -4   2   5     1485.91     1551.28     20.18 o 
  -3   2   5       19.28       19.40      6.40 o 
  -2   2   5      684.47      726.57     26.55 o 
  -1   2   5     8856.07     8678.33     62.01 o 
   0   2   5     1952.89     1971.53     37.37 o 
   1   2   5      498.01      499.39     15.61 o 
   2   2   5       48.70       44.48     10.34 o 
   3   2   5      598.52      626.89     16.54 o 
   4   2   5      173.56      189.14     11.84 o 
   5   2   5      104.32       83.41     10.03 o 
   6   2   5      565.94      626.79     22.66 o 
   7   2   5      191.35      214.18     18.79 o 
   8   2   5        1.87       11.81     17.77 o 
   9   2   5     1941.96     1906.26     36.93 o 
  10   2   5      620.92      600.27     26.46 o 
  11   2   5       10.47       15.38     14.01 o 
  12   2   5        0.23        9.88     14.36 o 
 -13   3   5        6.49       11.67     16.85 o 
 -12   3   5        9.78       13.52     16.55 o 
 -11   3   5      413.03      393.58     20.34 o 
 -10   3   5     3124.74     3104.38     30.75 o 
  -9   3   5       20.53       21.22      9.95 o 
  -8   3   5       48.45       68.45      9.94 o 
  -7   3   5      287.98      309.85     11.43 o 
  -6   3   5     1523.26     1507.47     28.79 o 
  -5   3   5       66.16       64.64      5.75 o 
  -4   3   5      924.43      869.72     12.01 o 
  -3   3   5      221.47      221.25     16.84 o 
  -2   3   5     2265.02     2282.98     33.42 o 
  -1   3   5      427.76      482.53     24.00 o 
   0   3   5     1931.77     1797.17     37.76 o 
   1   3   5      599.86      643.17     17.06 o 
   2   3   5      204.82      194.60      7.76 o 
   3   3   5      104.46      111.73      7.72 o 
   4   3   5      110.05      117.48     11.18 o 
   5   3   5      219.32      218.72     12.32 o 
   6   3   5      756.96      818.94     18.80 o 
   7   3   5       46.71       48.53     16.72 o 
   8   3   5        8.81       14.34     17.80 o 
   9   3   5      892.50      854.10     28.42 o 
  10   3   5      316.53      322.08     23.12 o 
  11   3   5       65.83       58.33     14.36 o 
  12   3   5        7.19       19.84     16.77 o 
 -13   4   5      214.32      267.78     20.75 o 
 -12   4   5       45.61       41.59     15.93 o 
 -11   4   5      122.49      127.32     12.41 o 
 -10   4   5      366.01      366.57     14.82 o 
  -9   4   5        0.04        3.14      9.72 o 
  -8   4   5      163.72      166.06     10.17 o 
  -7   4   5        3.12        0.89      8.51 o 
  -6   4   5        0.92        3.59      7.55 o 
  -5   4   5     1948.48     2017.94     34.85 o 
  -4   4   5      443.77      464.98     10.57 o 
  -3   4   5      765.08      744.92     16.77 o 
  -2   4   5     1400.69     1514.42     30.96 o 
  -1   4   5      783.27      836.18     29.28 o 
   0   4   5     3524.20     3540.13     49.60 o 
   1   4   5      891.73      994.89     20.58 o 
   2   4   5      768.07      778.33     18.30 o 
   3   4   5      145.97      173.47     11.53 o 
   4   4   5        3.38        6.80      7.07 o 
   5   4   5        0.96        8.37      9.21 o 
   6   4   5      304.95      302.06     13.58 o 
   7   4   5       89.13       95.95     12.39 o 
   8   4   5      400.41      441.00     33.40 o 
   9   4   5     1160.85     1103.76     32.08 o 
  10   4   5      345.39      349.49     19.99 o 
  11   4   5       30.26       35.23     13.95 o 
  12   4   5       38.63       59.52     17.15 o 
 -13   5   5        2.15        2.41     15.14 o 
 -12   5   5        0.52        5.95     14.99 o 
 -11   5   5      869.04      806.88     19.34 o 
 -10   5   5       91.18      107.92     11.91 o 
  -9   5   5     1331.03     1343.06     19.59 o 
  -8   5   5       18.11       23.30      8.77 o 
  -7   5   5      548.28      558.09     18.98 o 
  -6   5   5     1536.94     1616.95     28.29 o 
  -5   5   5       77.09       69.07      6.47 o 
  -4   5   5      277.21      272.26     13.31 o 
  -3   5   5       35.70       32.13     10.77 o 
  -2   5   5      226.61      245.54     21.08 o 
  -1   5   5      129.22      171.55     22.00 o 
   0   5   5      743.18      750.99     27.56 o 
   1   5   5     1365.41     1240.23     24.03 o 
   2   5   5     1537.11     1514.07     36.83 o 
   3   5   5     1740.38     1841.85     20.44 o 
   4   5   5        0.00        8.19      7.79 o 
   5   5   5        1.55       14.70      7.42 o 
   6   5   5       94.35       73.19     10.20 o 
   7   5   5      393.04      398.16     14.64 o 
   8   5   5        3.04       13.83     28.30 o 
   9   5   5       76.30       87.04     30.79 o 
  10   5   5      460.19      463.86     18.23 o 
  11   5   5       10.90        9.18     13.79 o 
  12   5   5       56.79       43.52     17.14 o 
 -12   6   5        5.10       11.34     14.38 o 
 -11   6   5      169.61      186.60     13.79 o 
 -10   6   5      177.80      182.84     11.86 o 
  -9   6   5       23.96       26.79      9.38 o 
  -8   6   5      332.52      338.50     12.03 o 
  -7   6   5      337.42      340.59     12.25 o 
  -6   6   5      171.41      175.77      9.77 o 
  -5   6   5      347.85      325.29      9.19 o 
  -4   6   5      269.84      281.78     10.61 o 
  -3   6   5      797.03      805.51     18.82 o 
  -2   6   5       64.92       54.46     11.73 o 
  -1   6   5     3056.94     2986.78     51.25 o 
   0   6   5     1754.01     1984.32     45.14 o 
   1   6   5      620.33      596.41     30.11 o 
   2   6   5     2572.68     2567.30     33.56 o 
   3   6   5      544.89      573.93     13.77 o 
   4   6   5        1.34        4.72      8.13 o 
   5   6   5      592.96      605.44     14.82 o 
   6   6   5     1286.63     1283.97     20.19 o 
   7   6   5       74.49       59.69     27.75 o 
   8   6   5       73.73       86.80     29.64 o 
   9   6   5      422.98      457.97     27.68 o 
  10   6   5        0.95       14.12     15.94 o 
  11   6   5       55.75       40.58     14.09 o 
 -12   7   5        7.64       23.89     17.87 o 
 -11   7   5       10.85        9.00     14.47 o 
 -10   7   5      167.92      171.35     11.72 o 
  -9   7   5       20.29       29.83      9.45 o 
  -8   7   5        0.50        8.36      9.18 o 
  -7   7   5       66.92       75.58      9.31 o 
  -6   7   5      873.69      884.95     22.77 o 
  -5   7   5      310.42      325.09      9.40 o 
  -4   7   5     1329.11     1337.94     23.64 o 
  -3   7   5      923.02      879.65     20.59 o 
  -2   7   5      220.00      190.30     13.57 o 
  -1   7   5     1140.86     1163.18     37.88 o 
   0   7   5     1699.77     1856.58     45.31 o 
   1   7   5      281.53      285.36     29.19 o 
   2   7   5      166.93      166.71     27.66 o 
   3   7   5      985.91      984.36     40.31 o 
   4   7   5      149.74      155.74     13.67 o 
   5   7   5     1018.54     1056.47     19.36 o 
   6   7   5      243.32      235.73     12.08 o 
   7   7   5       32.15       44.37     15.89 o 
   8   7   5       39.00       24.43     29.81 o 
   9   7   5        1.35        0.00     16.31 o 
  10   7   5       69.89       81.94     15.98 o 
  11   7   5        6.79       21.66     22.30 o 
 -11   8   5        7.43       10.13     13.15 o 
 -10   8   5       53.71       55.44     14.91 o 
  -9   8   5        8.19       13.57     13.92 o 
  -8   8   5      231.56      229.11     16.56 o 
  -7   8   5        0.11        9.34     12.54 o 
  -6   8   5     1648.48     1686.22     22.90 o 
  -5   8   5      106.84      108.32      8.26 o 
  -4   8   5      209.29      197.57      8.58 o 
  -3   8   5        9.11       12.21     10.14 o 
  -2   8   5       37.11       33.85      9.79 o 
  -1   8   5      464.82      438.48     19.57 o 
   0   8   5       11.20        8.49     14.53 o 
   1   8   5       14.73       18.28     14.32 o 
   2   8   5      467.34      511.59     35.80 o 
   3   8   5       15.78       33.88     28.77 o 
   4   8   5        2.04        6.37     12.67 o 
   5   8   5       97.12      103.20     14.86 o 
   6   8   5        5.81       12.50      9.37 o 
   7   8   5       19.78       20.90     15.45 o 
   8   8   5      348.99      386.75     24.24 o 
   9   8   5      150.72      136.75     24.05 o 
  10   8   5      156.94      172.36     24.74 o 
 -11   9   5       53.07       40.43     14.82 o 
 -10   9   5       22.83       37.49     15.49 o 
  -9   9   5      599.62      594.62     23.02 o 
  -8   9   5      343.74      331.93     18.05 o 
  -7   9   5      801.72      747.39     24.79 o 
  -6   9   5       36.38       47.18     13.01 o 
  -5   9   5     1014.58     1004.27     33.90 o 
  -4   9   5      436.34      417.47     15.77 o 
  -3   9   5       28.87       32.62     10.86 o 
  -2   9   5      169.40      171.06     11.98 o 
  -1   9   5       55.35       58.75      9.80 o 
   0   9   5       36.61       46.78      8.66 o 
   1   9   5        2.56        6.32     14.81 o 
   2   9   5      316.19      336.87     34.04 o 
   3   9   5      277.12      298.62     18.83 o 
   4   9   5      551.34      588.44     23.47 o 
   5   9   5        0.69        0.00     13.84 o 
   6   9   5      321.17      333.19     21.07 o 
   7   9   5       13.77       11.25     13.63 o 
   8   9   5        0.03        2.25     14.25 o 
   9   9   5        8.66        0.00     16.15 o 
  10   9   5      116.32       95.48     24.10 o 
 -10  10   5      287.01      281.63     19.44 o 
  -9  10   5        0.00        6.67     15.02 o 
  -8  10   5      646.63      624.44     21.91 o 
  -7  10   5       18.40       24.12     13.25 o 
  -6  10   5     1134.93     1104.98     24.54 o 
  -5  10   5       31.12       28.70     14.84 o 
  -4  10   5     1336.84     1299.47     23.88 o 
  -3  10   5       36.96       38.10     11.07 o 
  -2  10   5     1131.46     1113.02     42.92 o 
  -1  10   5       91.64       94.07     10.34 o 
   0  10   5       39.32       29.97     16.12 o 
   1  10   5      360.33      332.57     21.13 o 
   2  10   5      492.92      475.13     22.63 o 
   3  10   5      112.68      104.24     16.84 o 
   4  10   5      281.01      268.33     19.31 o 
   5  10   5      414.72      414.29     16.21 o 
   6  10   5      131.85      136.13     15.13 o 
   7  10   5       50.10       46.23     14.56 o 
   8  10   5        1.99        6.96     14.71 o 
   9  10   5       11.04        9.34     15.86 o 
  -9  11   5      508.55      515.24     22.17 o 
  -8  11   5       22.03       33.04     14.68 o 
  -7  11   5      255.71      262.23     17.25 o 
  -6  11   5       56.99       49.22     16.59 o 
  -5  11   5        0.65        3.76     15.29 o 
  -4  11   5       17.74       33.44     12.27 o 
  -3  11   5        0.31       12.78     18.40 o 
  -2  11   5      296.44      270.71     21.85 o 
  -1  11   5      444.73      435.20     24.05 o 
   0  11   5      124.47      132.67     22.59 o 
   1  11   5       47.97       55.52     17.24 o 
   2  11   5      342.04      329.79     21.75 o 
   3  11   5      187.30      187.10     21.69 o 
   4  11   5       10.36        0.29     12.01 o 
   5  11   5        0.02        9.44      9.93 o 
   6  11   5        2.73        6.59     13.59 o 
   7  11   5        1.55        0.33     14.27 o 
   8  11   5       41.85       50.78     16.40 o 
  -8  12   5      395.06      411.64     20.66 o 
  -7  12   5        0.16        4.53     13.57 o 
  -6  12   5       80.36       83.54     28.36 o 
  -5  12   5      368.41      420.65     36.75 o 
  -4  12   5       86.58       89.46     28.39 o 
  -3  12   5       24.54       45.28     19.66 o 
  -2  12   5      190.88      185.93     21.13 o 
  -1  12   5        6.39       27.68     18.75 o 
   0  12   5      204.35      189.36     21.31 o 
   1  12   5       24.22       18.16     17.23 o 
   2  12   5       68.16       69.48     17.53 o 
   3  12   5        3.39       14.78     18.46 o 
   4  12   5        0.14       19.30     16.09 o 
   5  12   5      201.16      226.35     20.90 o 
   6  12   5       84.66      103.64     19.42 o 
   7  12   5        1.73       16.99     15.27 o 
  -7  13   5      201.14      238.35     24.01 o 
  -6  13   5      416.13      454.18     39.87 o 
  -5  13   5       33.28       36.58     27.89 o 
  -4  13   5      157.96      214.97     32.98 o 
  -3  13   5       85.33      109.08     21.13 o 
  -2  13   5       25.81       31.60     20.62 o 
  -1  13   5      119.21      147.79     30.35 o 
   0  13   5      133.52      100.97     20.75 o 
   1  13   5        1.33       10.64     18.26 o 
   2  13   5        3.56        5.54     17.96 o 
   3  13   5       79.88       99.23     19.64 o 
   4  13   5      136.41      150.70     21.96 o 
   5  13   5        8.83       21.36     17.18 o 
   6  13   5      108.20      114.64     20.49 o 
  -5  14   5        1.03       11.94     31.02 o 
  -4  14   5        2.31        8.36     28.82 o 
  -3  14   5       16.16       40.06     28.62 o 
  -2  14   5        1.13        4.37     19.45 o 
  -1  14   5        4.87       13.69     19.37 o 
   0  14   5      369.94      409.48     27.70 o 
   1  14   5        4.78       11.26     19.64 o 
   2  14   5       59.34       92.90     20.44 o 
   3  14   5        0.04        7.36     19.20 o 
   4  14   5       26.95       20.28     18.20 o 
  -1  15   5       94.22       86.09     23.43 o 
   0  15   5        1.67       17.52     19.67 o 
 -13   0   6      130.89      171.92     29.21 o 
 -12   0   6       77.67       94.73     30.00 o 
 -11   0   6        2.99        3.69     26.11 o 
 -10   0   6      670.01      679.33     38.14 o 
  -9   0   6      464.29      464.50     17.09 o 
  -8   0   6       53.34       71.37     11.52 o 
  -7   0   6     1559.31     1665.03     35.62 o 
  -6   0   6     1237.27     1346.65     23.36 o 
  -5   0   6     3510.91     3531.94     47.96 o 
  -4   0   6       75.59       69.00      7.46 o 
  -3   0   6     2355.10     2384.80     23.48 o 
  -2   0   6        0.27        0.00     12.67 o 
  -1   0   6     1796.92     1668.63     84.41 o 
   0   0   6     1141.52     1148.41     32.18 o 
   1   0   6      719.47      756.07     27.89 o 
   2   0   6     1084.97     1087.67     45.15 o 
   3   0   6      622.06      636.86     18.78 o 
   4   0   6     1955.41     2090.23     45.45 o 
   5   0   6     1502.64     1505.72     41.63 o 
   6   0   6      273.59      271.96     27.03 o 
   7   0   6      107.29      107.06     26.55 o 
   8   0   6        1.71        9.68     24.46 o 
   9   0   6      387.09      392.74     34.86 o 
  10   0   6      296.92      269.94     31.71 o 
  11   0   6       18.73        0.00     26.95 o 
  12   0   6       26.01       16.63     21.14 o 
 -13   1   6       11.67       24.66     19.46 o 
 -12   1   6        8.47       12.03     19.60 o 
 -11   1   6        5.18        5.52     17.65 o 
 -10   1   6     1185.51     1192.51     22.48 o 
  -9   1   6        3.32        6.39      7.43 o 
  -8   1   6       21.21       24.61      7.41 o 
  -7   1   6       13.40       20.36      7.65 o 
  -6   1   6        8.66       25.80      7.62 o 
  -5   1   6        0.16        2.47      3.13 o 
  -4   1   6      652.80      635.66     11.84 o 
  -3   1   6     2876.55     2874.22     20.06 o 
  -2   1   6     7763.51     7663.23     68.94 o 
  -1   1   6     1956.66     1981.93     34.09 o 
   0   1   6      490.93      504.17     24.76 o 
   1   1   6     2167.43     2264.83     40.97 o 
   2   1   6       53.25       70.26      8.77 o 
   3   1   6       23.33       27.35      9.93 o 
   4   1   6     1161.01     1206.61     19.91 o 
   5   1   6      749.30      781.83     24.68 o 
   6   1   6      223.55      218.93     19.15 o 
   7   1   6      210.73      209.49     20.13 o 
   8   1   6       74.82       77.55     19.45 o 
   9   1   6      110.47      114.62     20.19 o 
  10   1   6      512.78      501.91     25.96 o 
  11   1   6       70.67       92.54     20.95 o 
  12   1   6        0.12       21.23     15.48 o 
 -13   2   6        7.02       19.89     18.96 o 
 -12   2   6        6.93       15.91     18.95 o 
 -11   2   6       54.83       65.56     19.32 o 
 -10   2   6      677.73      714.95     25.47 o 
  -9   2   6      223.43      232.27     13.81 o 
  -8   2   6      189.51      184.48      9.57 o 
  -7   2   6        6.28        8.48      7.50 o 
  -6   2   6        4.82       10.65      7.50 o 
  -5   2   6        8.60       19.71      4.64 o 
  -4   2   6      296.44      287.14      8.11 o 
  -3   2   6      134.72      129.76      7.79 o 
  -2   2   6        0.42        0.56      6.48 o 
  -1   2   6     1179.48     1214.74     29.76 o 
   0   2   6      795.86      778.46     28.29 o 
   1   2   6      195.35      200.16     13.68 o 
   2   2   6      199.49      194.36     13.71 o 
   3   2   6       19.83       23.67     10.87 o 
   4   2   6      123.63      136.87     16.73 o 
   5   2   6       33.46       39.38     10.23 o 
   6   2   6      473.77      439.45     21.78 o 
   7   2   6      424.70      417.87     22.77 o 
   8   2   6      183.93      160.41     21.06 o 
   9   2   6      212.35      210.73     22.60 o 
  10   2   6        3.79        1.44     20.15 o 
  11   2   6      239.29      231.12     23.93 o 
  12   2   6      100.30       80.32     15.36 o 
 -13   3   6       99.87      111.78     22.68 o 
 -12   3   6      222.97      224.48     22.61 o 
 -11   3   6        0.21        1.45     18.24 o 
 -10   3   6      588.36      580.53     18.79 o 
  -9   3   6        8.07       19.03     11.06 o 
  -8   3   6       76.93       93.09     12.16 o 
  -7   3   6      271.03      290.83      9.59 o 
  -6   3   6      272.97      276.93      9.14 o 
  -5   3   6      162.81      179.73      6.53 o 
  -4   3   6      336.71      322.56      8.35 o 
  -3   3   6       97.81       89.91      9.25 o 
  -2   3   6        9.67       27.33     14.99 o 
  -1   3   6     4267.32     4716.53     53.92 o 
   0   3   6      255.53      276.66     23.39 o 
   1   3   6      521.15      525.60     11.77 o 
   2   3   6     1454.68     1499.10     18.82 o 
   3   3   6      324.21      324.11     15.47 o 
   4   3   6       84.50      111.55     12.58 o 
   5   3   6       41.03       68.94     11.51 o 
   6   3   6       33.89       47.93     10.67 o 
   7   3   6       32.69       29.26     17.75 o 
   8   3   6      164.15      167.77     28.48 o 
   9   3   6       23.76       41.06     20.58 o 
  10   3   6      834.78      828.39     31.29 o 
  11   3   6      349.15      396.49     22.17 o 
  12   3   6       21.55       34.37     15.55 o 
 -13   4   6       36.53       30.90     19.71 o 
 -12   4   6       19.39       22.75     17.40 o 
 -11   4   6      142.91      130.13     14.42 o 
 -10   4   6      240.59      236.95     15.19 o 
  -9   4   6      462.98      526.24     17.45 o 
  -8   4   6      225.08      218.98     15.47 o 
  -7   4   6      116.12      130.85     10.22 o 
  -6   4   6       79.69       69.86      6.48 o 
  -5   4   6        0.44        5.02      5.79 o 
  -4   4   6      207.91      225.01      9.11 o 
  -3   4   6      159.89      140.42     15.40 o 
  -2   4   6      455.72      474.94     22.37 o 
  -1   4   6      970.34     1051.78     31.85 o 
   0   4   6       83.82      127.37     23.52 o 
   1   4   6      930.19     1018.97     32.11 o 
   2   4   6       87.80       80.91      7.23 o 
   3   4   6       43.42       44.70      7.68 o 
   4   4   6       16.48       31.30     11.63 o 
   5   4   6       15.67       16.24     10.83 o 
   6   4   6        0.02        3.03     10.19 o 
   7   4   6      590.10      594.63     18.35 o 
   8   4   6        5.72       10.75     20.31 o 
   9   4   6      303.63      319.73     31.81 o 
  10   4   6      339.65      379.28     27.16 o 
  11   4   6        7.83       19.80     14.58 o 
 -13   5   6       88.35       90.77     19.59 o 
 -12   5   6        7.23        7.96     17.36 o 
 -11   5   6        5.65        8.51     12.63 o 
 -10   5   6      509.25      451.92     17.74 o 
  -9   5   6     1622.50     1626.77     23.68 o 
  -8   5   6      218.47      215.92     12.06 o 
  -7   5   6       75.90       86.20      9.67 o 
  -6   5   6        3.95        6.20      6.35 o 
  -5   5   6       10.19       17.77      6.46 o 
  -4   5   6      164.67      171.80      9.21 o 
  -3   5   6      530.36      542.96     16.47 o 
  -2   5   6     3375.29     3376.56     49.69 o 
  -1   5   6      432.54      428.12     27.22 o 
   0   5   6     5127.90     5060.30     64.23 o 
   1   5   6     2341.99     2476.08     48.50 o 
   2   5   6       20.54       19.29      6.84 o 
   3   5   6      213.64      242.09     10.43 o 
   4   5   6     2546.14     2594.71     42.06 o 
   5   5   6       22.43       13.39      8.73 o 
   6   5   6        0.74        0.00     10.06 o 
   7   5   6       30.66       29.69      9.65 o 
   8   5   6      596.53      621.01     39.58 o 
   9   5   6      234.02      236.33     34.78 o 
  10   5   6      107.89       88.82     21.25 o 
  11   5   6       12.68       30.97     15.01 o 
 -12   6   6        3.09       10.67     15.72 o 
 -11   6   6        9.46       13.51     12.05 o 
 -10   6   6       15.92       10.49     10.56 o 
  -9   6   6       32.41       28.11     10.23 o 
  -8   6   6      269.36      261.25     12.60 o 
  -7   6   6      441.46      452.54     13.54 o 
  -6   6   6      584.48      556.25     11.44 o 
  -5   6   6      358.53      363.36     11.37 o 
  -4   6   6      127.82      137.88     11.11 o 
  -3   6   6      163.92      173.34     13.53 o 
  -2   6   6        4.49       14.07     21.64 o 
  -1   6   6       15.92       18.22     23.45 o 
   0   6   6      955.51     1061.59     37.74 o 
   1   6   6      465.42      437.34     30.32 o 
   2   6   6        3.83        0.00     23.15 o 
   3   6   6      650.19      661.32     17.71 o 
   4   6   6      777.10      760.44     20.29 o 
   5   6   6      355.20      354.58     13.11 o 
   6   6   6     1224.24     1260.90     25.64 o 
   7   6   6        8.02        7.45     25.04 o 
   8   6   6      480.45      461.99     37.90 o 
   9   6   6      530.62      564.23     41.32 o 
  10   6   6       73.64       70.19     19.26 o 
  11   6   6       17.23       48.39     14.76 o 
 -12   7   6        7.96       10.53     17.39 o 
 -11   7   6       15.23       15.04     17.36 o 
 -10   7   6       57.31       37.13     10.81 o 
  -9   7   6      135.63      151.95     11.83 o 
  -8   7   6      447.32      429.23     14.38 o 
  -7   7   6       57.04       56.68      9.63 o 
  -6   7   6       89.42       93.53      9.23 o 
  -5   7   6      305.95      297.30     11.51 o 
  -4   7   6       81.36       87.78     11.18 o 
  -3   7   6       75.42       65.71     12.98 o 
  -2   7   6      739.68      664.18     19.11 o 
  -1   7   6      306.70      338.06     19.24 o 
   0   7   6     1339.63     1368.08     36.41 o 
   1   7   6      616.85      574.48     32.82 o 
   2   7   6       64.00       55.48     27.45 o 
   3   7   6       68.81       81.45     11.55 o 
   4   7   6        4.19       11.91     11.64 o 
   5   7   6        0.42        0.00     12.34 o 
   6   7   6       14.02       29.07     14.38 o 
   7   7   6        4.74        8.95     14.35 o 
   8   7   6       61.95       58.32     31.06 o 
   9   7   6       15.99       17.70     28.42 o 
  10   7   6      138.24      139.34     17.97 o 
 -11   8   6      249.06      275.30     18.48 o 
 -10   8   6       53.46       43.86     14.38 o 
  -9   8   6        6.67        0.00     13.63 o 
  -8   8   6       13.02       21.92     13.75 o 
  -7   8   6      240.00      233.20     13.70 o 
  -6   8   6      662.09      695.20     14.96 o 
  -5   8   6      555.70      551.34     17.44 o 
  -4   8   6      215.81      198.36     13.13 o 
  -3   8   6      187.72      175.40     12.57 o 
  -2   8   6      132.81      138.38     11.77 o 
  -1   8   6      543.20      522.77     22.58 o 
   0   8   6        1.66        7.05     14.55 o 
   1   8   6      737.89      702.67     25.76 o 
   2   8   6      181.30      169.44     17.05 o 
   3   8   6       48.25       58.80     14.96 o 
   4   8   6       34.26       50.33     12.45 o 
   5   8   6        1.00        8.00     15.32 o 
   6   8   6       15.05       20.33     15.19 o 
   7   8   6       87.20      104.38     17.34 o 
   8   8   6       15.88       48.30     30.65 o 
   9   8   6       90.27      100.75     23.80 o 
  10   8   6        0.43       20.04     23.05 o 
 -11   9   6        0.32        7.66     14.54 o 
 -10   9   6       38.35       40.70     15.05 o 
  -9   9   6      190.09      198.88     17.33 o 
  -8   9   6      122.45      124.96     15.32 o 
  -7   9   6       39.62       38.11     13.34 o 
  -6   9   6      280.95      281.75     16.21 o 
  -5   9   6       12.25       16.54     12.14 o 
  -4   9   6       91.34       70.45     12.49 o 
  -3   9   6      146.90      157.67     13.03 o 
  -2   9   6      413.87      427.44     22.05 o 
  -1   9   6      495.51      509.22     19.83 o 
   0   9   6        3.58       11.77     15.29 o 
   1   9   6       14.40        9.46     15.05 o 
   2   9   6       97.45       93.25     16.66 o 
   3   9   6       36.21       42.29     15.55 o 
   4   9   6      646.58      680.60     18.44 o 
   5   9   6      369.16      351.69     15.13 o 
   6   9   6       37.38       37.83     15.56 o 
   7   9   6        6.37       12.69     16.01 o 
   8   9   6      179.71      206.05     17.28 o 
   9   9   6       29.61       21.88     22.22 o 
 -10  10   6       26.57       36.01     15.85 o 
  -9  10   6        8.06        8.85     15.32 o 
  -8  10   6        0.55       10.33     14.29 o 
  -7  10   6       63.10       63.34     14.20 o 
  -6  10   6      372.82      387.66     22.65 o 
  -5  10   6        5.63       17.97     12.57 o 
  -4  10   6     1192.25     1144.45     23.22 o 
  -3  10   6      232.52      258.82     14.69 o 
  -2  10   6       79.96       81.31     11.51 o 
  -1  10   6        4.27        3.96     10.05 o 
   0  10   6        4.47       15.26     16.17 o 
   1  10   6      228.62      251.77     20.63 o 
   2  10   6       81.46       85.24     17.10 o 
   3  10   6      344.80      323.35     21.54 o 
   4  10   6      293.29      269.07     14.49 o 
   5  10   6      296.56      276.71     15.10 o 
   6  10   6        5.40        8.69     15.43 o 
   7  10   6       21.01       21.37     14.20 o 
   8  10   6       14.16       15.43     15.17 o 
  -9  11   6       26.97       51.29     15.95 o 
  -8  11   6        1.45       12.32     14.05 o 
  -7  11   6        0.90       10.22     13.57 o 
  -6  11   6      105.88      112.37     14.54 o 
  -5  11   6       43.21       54.23     15.84 o 
  -4  11   6      158.03      160.66     14.35 o 
  -3  11   6      126.67      106.17     19.33 o 
  -2  11   6       21.95       23.94     17.35 o 
  -1  11   6       85.06       83.95     19.23 o 
   0  11   6       69.25       83.92     19.63 o 
   1  11   6        7.57        7.50     16.74 o 
   2  11   6        3.93        4.82     16.42 o 
   3  11   6        0.75       21.01     15.64 o 
   4  11   6       24.33       32.10     15.90 o 
   5  11   6       81.95       72.56     12.45 o 
   6  11   6      122.57      113.73     15.08 o 
   7  11   6       17.95       30.40     15.17 o 
   8  11   6       36.88       44.50     16.05 o 
  -8  12   6        9.62       12.50     14.33 o 
  -7  12   6        0.12        8.87     18.14 o 
  -6  12   6        6.76       20.76     27.54 o 
  -5  12   6        0.09        7.14     26.51 o 
  -4  12   6       70.93       93.85     20.33 o 
  -3  12   6        0.04       18.62     19.80 o 
  -2  12   6      170.49      165.07     21.28 o 
  -1  12   6       42.54       52.50     19.15 o 
   0  12   6        8.09       17.90     17.92 o 
   1  12   6       61.06       83.85     19.65 o 
   2  12   6      273.76      279.95     22.81 o 
   3  12   6       21.49       40.13     17.51 o 
   4  12   6        0.31        3.81     16.39 o 
   5  12   6       44.98       48.15     17.22 o 
   6  12   6      119.14      120.88     19.94 o 
  -6  13   6       26.59       23.04     26.77 o 
  -5  13   6       32.80       31.56     27.62 o 
  -4  13   6        2.81        0.00     26.93 o 
  -3  13   6       55.50       72.70     21.57 o 
  -2  13   6       72.46       64.83     20.99 o 
  -1  13   6       21.47       31.86     19.87 o 
   0  13   6       32.87       51.28     19.48 o 
   1  13   6      164.20      151.18     22.28 o 
   2  13   6       40.61       32.01     18.14 o 
   3  13   6       16.93       36.19     17.93 o 
   4  13   6        2.43       15.63     17.18 o 
   5  13   6      224.93      246.98     22.40 o 
  -4  14   6        7.26        0.83     30.04 o 
  -3  14   6        5.05        2.76     21.25 o 
  -2  14   6       14.26       37.02     21.00 o 
  -1  14   6       23.05       30.32     21.20 o 
   0  14   6       79.18       73.23     21.26 o 
   1  14   6      110.65      120.68     22.37 o 
   2  14   6        0.06       17.64     18.65 o 
   3  14   6       94.77      134.60     22.13 o 
 -13   1   7        8.09       13.14     18.83 o 
 -12   1   7        1.10        6.45     19.54 o 
 -11   1   7      137.06      119.72     21.10 o 
 -10   1   7      134.15      134.35     13.06 o 
  -9   1   7       52.39       59.36      8.95 o 
  -8   1   7       41.84       48.97      8.68 o 
  -7   1   7      132.94      139.67      9.53 o 
  -6   1   7      103.42      112.37      5.68 o 
  -5   1   7     1228.54     1351.51     11.61 o 
  -4   1   7      507.32      520.55     13.84 o 
  -3   1   7      504.69      467.86     12.11 o 
  -2   1   7      130.29      125.30      7.80 o 
  -1   1   7        9.10       10.98      5.11 o 
   0   1   7       28.38       36.33     14.42 o 
   1   1   7        3.98       13.84     14.88 o 
   2   1   7      429.86      463.00     15.61 o 
   3   1   7       90.37      103.31     11.65 o 
   4   1   7     1108.89     1051.78     20.36 o 
   5   1   7      152.53      171.53     18.50 o 
   6   1   7       58.53       86.67     18.41 o 
   7   1   7        5.20       22.68     17.52 o 
   8   1   7        2.32        7.67     19.07 o 
   9   1   7      234.88      226.64     24.26 o 
  10   1   7       24.90       23.18     21.28 o 
  11   1   7       13.36       31.58     21.45 o 
  12   1   7      185.58      184.70     18.14 o 
 -13   2   7       13.73       27.79     20.87 o 
 -12   2   7       53.74       53.87     20.51 o 
 -11   2   7       20.42       28.67     19.27 o 
 -10   2   7      426.14      378.83     16.72 o 
  -9   2   7       34.35       27.20      8.63 o 
  -8   2   7       55.79       53.62      8.96 o 
  -7   2   7     1371.59     1362.66     18.54 o 
  -6   2   7     1115.97     1146.88     20.31 o 
  -5   2   7      259.24      273.10      8.96 o 
  -4   2   7      145.24      155.69      7.57 o 
  -3   2   7      850.15     1011.62     14.49 o 
  -2   2   7      166.07      180.29      9.82 o 
  -1   2   7      365.72      353.19     23.26 o 
   0   2   7      363.79      389.32     26.05 o 
   1   2   7       86.70       98.31     13.86 o 
   2   2   7      441.13      428.41     18.07 o 
   3   2   7        3.83       10.95     12.71 o 
   4   2   7     3296.37     3383.69     32.39 o 
   5   2   7      808.68      806.26     19.14 o 
   6   2   7        0.42        8.11     16.67 o 
   7   2   7        0.06        5.22     17.40 o 
   8   2   7      352.35      357.46     24.20 o 
   9   2   7        2.52        2.13     21.44 o 
  10   2   7       24.11       30.97     21.95 o 
  11   2   7      329.75      297.26     24.35 o 
 -13   3   7       15.21       24.63     21.57 o 
 -12   3   7      115.47      101.40     21.73 o 
 -11   3   7       12.15       13.38     19.71 o 
 -10   3   7        2.10       17.27     12.47 o 
  -9   3   7       44.55       33.21     12.78 o 
  -8   3   7      169.81      177.36     10.19 o 
  -7   3   7      351.65      352.45     10.78 o 
  -6   3   7      169.23      147.18      6.37 o 
  -5   3   7       71.62       71.25      6.55 o 
  -4   3   7      561.49      599.21     11.54 o 
  -3   3   7      317.31      324.78     10.26 o 
  -2   3   7     2097.96     2153.60     38.25 o 
  -1   3   7     4009.80     4278.34     54.82 o 
   0   3   7      420.38      554.74     29.55 o 
   1   3   7     3428.63     3567.64     56.13 o 
   2   3   7     1063.52      978.64     35.94 o 
   3   3   7      614.61      676.02     33.99 o 
   4   3   7        0.23        6.38     12.91 o 
   5   3   7      311.44      333.54     17.62 o 
   6   3   7      881.89      887.73     19.97 o 
   7   3   7      721.24      703.50     27.17 o 
   8   3   7        3.34        0.77     18.39 o 
   9   3   7       30.53       47.92     21.08 o 
  10   3   7      135.88      186.05     25.40 o 
  11   3   7       32.12       39.85     22.31 o 
 -13   4   7        8.83        6.78     20.92 o 
 -12   4   7        3.08        9.69     18.41 o 
 -11   4   7      467.91      465.23     19.24 o 
 -10   4   7       13.74       21.95     12.82 o 
  -9   4   7      735.98      666.34     19.76 o 
  -8   4   7      195.89      174.80     11.79 o 
  -7   4   7      441.54      447.64     13.78 o 
  -6   4   7       21.98       26.38      6.31 o 
  -5   4   7        6.10        9.55      7.14 o 
  -4   4   7      281.48      273.55      9.76 o 
  -3   4   7      350.34      363.79     20.33 o 
  -2   4   7      229.41      265.57     20.63 o 
  -1   4   7      445.87      534.10     27.86 o 
   0   4   7     4218.39     4529.55     62.01 o 
   1   4   7     1802.14     1671.52     34.19 o 
   2   4   7      191.23      201.37      9.33 o 
   3   4   7       77.37       92.06     26.69 o 
   4   4   7       11.26       13.72     24.57 o 
   5   4   7      350.11      400.77     31.65 o 
   6   4   7      208.64      188.33     15.43 o 
   7   4   7        9.42       12.89     11.70 o 
   8   4   7      159.58      178.49     22.60 o 
   9   4   7      301.84      313.08     25.81 o 
  10   4   7      198.12      233.16     25.12 o 
  11   4   7      191.59      180.28     24.35 o 
 -12   5   7       13.91       19.49     17.21 o 
 -11   5   7       22.11       25.10     13.45 o 
 -10   5   7       87.71       80.19     14.09 o 
  -9   5   7      529.12      523.98     16.19 o 
  -8   5   7      492.39      513.66     15.19 o 
  -7   5   7      331.47      338.95     12.77 o 
  -6   5   7       73.24       73.32      7.28 o 
  -5   5   7      238.94      247.31     10.31 o 
  -4   5   7      568.83      553.11     12.40 o 
  -3   5   7        7.27       12.83     15.59 o 
  -2   5   7     1665.89     1675.06     38.93 o 
  -1   5   7      575.66      611.58     31.14 o 
   0   5   7    11941.82    12128.95    100.05 o 
   1   5   7       23.36       39.88     23.25 o 
   2   5   7      249.18      258.39     11.14 o 
   3   5   7      251.90      266.58     12.49 o 
   4   5   7        0.32        6.30     10.15 o 
   5   5   7       36.11       34.80     27.24 o 
   6   5   7      184.38      213.11     30.30 o 
   7   5   7      122.24       98.27     13.72 o 
   8   5   7       10.10       15.29     28.23 o 
   9   5   7        4.94       17.58     20.98 o 
  10   5   7        1.36       16.66     23.39 o 
  11   5   7       44.56       58.82     18.90 o 
 -12   6   7       49.88       72.76     18.08 o 
 -11   6   7       14.00       34.72     13.27 o 
 -10   6   7      283.51      307.06     14.86 o 
  -9   6   7       84.91       97.26     11.69 o 
  -8   6   7       62.18       71.24     10.65 o 
  -7   6   7        2.08        7.07      9.03 o 
  -6   6   7      229.62      241.39      9.47 o 
  -5   6   7       27.11       31.95      8.78 o 
  -4   6   7      256.68      256.73     12.90 o 
  -3   6   7      140.52      159.08     20.56 o 
  -2   6   7      410.27      454.82     28.41 o 
  -1   6   7      151.33      146.36     16.64 o 
   0   6   7      125.83      123.79     16.73 o 
   1   6   7      881.94      919.26     37.97 o 
   2   6   7        9.02        8.57      9.28 o 
   3   6   7      476.70      521.00     22.56 o 
   4   6   7      603.66      603.35     18.58 o 
   5   6   7       50.57       61.32     12.74 o 
   6   6   7      153.64      165.26     30.32 o 
   7   6   7      151.94      140.15     32.08 o 
   8   6   7        2.77        9.33     27.60 o 
   9   6   7        1.56        9.33     29.31 o 
  10   6   7      369.26      377.40     27.28 o 
 -12   7   7       19.78       25.67     17.64 o 
 -11   7   7        0.71       17.43     17.42 o 
 -10   7   7      226.08      213.08     13.67 o 
  -9   7   7      309.46      277.53     13.76 o 
  -8   7   7       52.52       46.35     10.42 o 
  -7   7   7       13.70       19.94      9.28 o 
  -6   7   7      503.62      539.69     12.31 o 
  -5   7   7     1400.29     1405.75     23.09 o 
  -4   7   7      685.28      634.29     17.05 o 
  -3   7   7        6.07       11.55     10.61 o 
  -2   7   7      338.39      378.85     20.53 o 
  -1   7   7      585.51      587.23     22.74 o 
   0   7   7      112.22      127.48     16.67 o 
   1   7   7       31.36       26.73     14.89 o 
   2   7   7      148.26      152.81     16.96 o 
   3   7   7      237.68      242.61     11.77 o 
   4   7   7      292.14      285.94     15.94 o 
   5   7   7      137.10      115.29     15.00 o 
   6   7   7     1134.11     1184.07     40.13 o 
   7   7   7       58.74       59.06     29.25 o 
   8   7   7        1.66       19.83     31.43 o 
   9   7   7       41.45       48.17     31.73 o 
  10   7   7       14.30       27.16     23.37 o 
 -11   8   7      253.57      262.12     20.85 o 
 -10   8   7      379.59      433.17     20.58 o 
  -9   8   7       56.82       59.53     15.25 o 
  -8   8   7       23.01       23.62     13.68 o 
  -7   8   7      194.61      176.06     11.56 o 
  -6   8   7        1.70        5.17      7.33 o 
  -5   8   7      255.47      265.08     11.00 o 
  -4   8   7       18.00       19.47     11.79 o 
  -3   8   7      158.16      157.13     13.07 o 
  -2   8   7       12.21       15.26     10.69 o 
  -1   8   7        9.46       21.01     15.53 o 
   0   8   7        0.71        4.87     14.99 o 
   1   8   7      118.05      143.20     16.86 o 
   2   8   7       52.41       53.42     15.93 o 
   3   8   7     1317.76     1319.50     21.92 o 
   4   8   7      111.66      100.46     11.31 o 
   5   8   7       24.56       26.25     10.26 o 
   6   8   7       44.67       49.75     11.02 o 
   7   8   7       98.48      102.66     17.74 o 
   8   8   7       83.29      106.80     31.70 o 
   9   8   7       67.52      102.23     34.92 o 
 -10   9   7       55.13       59.25     15.31 o 
  -9   9   7       27.43       37.05     15.32 o 
  -8   9   7        2.74        5.68     14.25 o 
  -7   9   7        0.04        5.65     13.13 o 
  -6   9   7      297.18      281.53     13.55 o 
  -5   9   7      234.03      229.83     14.92 o 
  -4   9   7      209.29      204.63     14.78 o 
  -3   9   7      162.02      159.05     13.77 o 
  -2   9   7      122.83      120.04     12.66 o 
  -1   9   7      191.87      152.09     12.36 o 
   0   9   7      221.94      272.16     19.97 o 
   1   9   7      533.36      491.55     32.64 o 
   2   9   7       26.30       35.90     16.10 o 
   3   9   7      131.63      118.70     19.47 o 
   4   9   7     1218.45     1194.22     22.93 o 
   5   9   7      353.07      359.06     16.14 o 
   6   9   7      493.16      496.51     25.78 o 
   7   9   7      108.70      122.30     18.07 o 
   8   9   7       53.45       79.42     30.79 o 
   9   9   7       55.85       67.92     24.59 o 
 -10  10   7        0.86        9.91     15.11 o 
  -9  10   7       13.12       25.41     15.00 o 
  -8  10   7      204.14      197.17     17.32 o 
  -7  10   7      356.67      350.29     18.36 o 
  -6  10   7      323.09      328.20     17.56 o 
  -5  10   7       92.72       76.66     13.29 o 
  -4  10   7      324.22      310.00     16.24 o 
  -3  10   7       15.28       20.39     11.87 o 
  -2  10   7      488.01      479.50     16.95 o 
  -1  10   7       28.23       32.83     10.69 o 
   0  10   7      903.71      764.50     27.86 o 
   1  10   7      240.84      226.65     21.15 o 
   2  10   7        0.89        8.87     16.37 o 
   3  10   7        0.11        0.00     16.07 o 
   4  10   7        5.66        4.11     11.11 o 
   5  10   7      182.46      187.44     13.94 o 
   6  10   7      122.47      133.18     17.49 o 
   7  10   7        5.87        7.42     30.31 o 
   8  10   7        0.84        1.43     20.93 o 
  -9  11   7       60.20       57.90     16.50 o 
  -8  11   7       27.56       28.38     14.77 o 
  -7  11   7       25.25       26.63     14.06 o 
  -6  11   7       26.75       32.70     13.34 o 
  -5  11   7      114.38       97.09     14.12 o 
  -4  11   7       50.05       58.92     13.46 o 
  -3  11   7      306.21      300.80     23.78 o 
  -2  11   7      279.23      278.93     22.80 o 
  -1  11   7        1.86        4.63     17.77 o 
   0  11   7      266.40      240.62     21.85 o 
   1  11   7       13.84       11.68     18.14 o 
   2  11   7      124.90      128.46     20.06 o 
   3  11   7        1.02        9.63     16.15 o 
   4  11   7      212.01      195.30     16.27 o 
   5  11   7        0.19        9.68     11.85 o 
   6  11   7       12.31       29.73     30.54 o 
   7  11   7       79.57      130.50     23.66 o 
  -7  12   7       87.12       84.59     19.42 o 
  -6  12   7       32.46       41.79     18.34 o 
  -5  12   7        1.86        3.35     18.88 o 
  -4  12   7      157.72      179.73     21.83 o 
  -3  12   7        2.33       17.60     19.07 o 
  -2  12   7      114.08      112.86     21.08 o 
  -1  12   7      356.27      285.33     23.35 o 
   0  12   7        0.07       12.58     18.85 o 
   1  12   7      347.83      339.16     23.79 o 
   2  12   7        1.14        5.41     17.40 o 
   3  12   7       84.08       70.61     18.47 o 
   4  12   7       38.27       48.11     12.83 o 
   5  12   7       23.68       19.13     33.15 o 
   6  12   7       45.04       64.13     37.14 o 
  -6  13   7        6.39        0.80     29.80 o 
  -5  13   7        3.80       18.74     29.30 o 
  -4  13   7       48.86       52.09     21.16 o 
  -3  13   7       50.97       49.99     22.04 o 
  -2  13   7        4.57       11.38     20.21 o 
  -1  13   7      513.84      436.95     27.15 o 
   0  13   7        9.23       15.49     19.96 o 
   1  13   7      101.39       89.25     20.62 o 
   2  13   7        2.93        8.50     19.42 o 
   3  13   7        0.00       12.44     18.44 o 
   4  13   7        0.74        1.47     18.63 o 
  -3  14   7        1.93        0.00     20.78 o 
  -2  14   7        8.17        8.48     20.30 o 
  -1  14   7        0.41        0.00     19.76 o 
   0  14   7       43.24       41.50     21.39 o 
   1  14   7       58.61       53.80     21.69 o 
   2  14   7        4.32       15.62     19.89 o 
 -13   0   8        0.17        4.43     25.51 o 
 -12   0   8      503.60      466.00     37.40 o 
 -11   0   8      328.64      288.12     31.58 o 
 -10   0   8      212.06      285.00     32.20 o 
  -9   0   8      994.89      993.57     26.26 o 
  -8   0   8      184.89      197.74     16.31 o 
  -7   0   8      110.66       93.46     14.18 o 
  -6   0   8      816.71      819.83     14.02 o 
  -5   0   8        7.72       10.81      7.63 o 
  -4   0   8      395.10      414.54     14.10 o 
  -3   0   8       51.61       53.49     10.70 o 
  -2   0   8      763.61      839.89     26.16 o 
  -1   0   8       16.17       15.49     19.02 o 
   0   0   8     1268.59     1368.45     38.06 o 
   1   0   8     1431.62     1403.00     38.90 o 
   2   0   8     2746.25     2844.29     53.97 o 
   3   0   8      319.98      348.10     30.27 o 
   4   0   8      290.63      332.01     29.86 o 
   5   0   8      192.90      194.25     29.89 o 
   6   0   8       17.68       27.99     27.27 o 
   7   0   8      163.93      165.93     29.51 o 
   8   0   8        7.18       20.27     28.68 o 
   9   0   8        1.21       20.97     30.04 o 
  10   0   8      314.37      261.53     35.25 o 
  11   0   8      230.29      221.36     35.21 o 
 -13   1   8       48.34       69.02     20.52 o 
 -12   1   8        0.69        3.78     19.35 o 
 -11   1   8      628.58      598.51     27.46 o 
 -10   1   8     1028.07     1048.95     24.85 o 
  -9   1   8       87.82       92.60     10.33 o 
  -8   1   8     2488.38     2493.13     37.71 o 
  -7   1   8     1187.62     1180.52     20.99 o 
  -6   1   8       14.48       18.30      4.01 o 
  -5   1   8      534.54      620.77     10.31 o 
  -4   1   8     1208.62     1173.66     14.29 o 
  -3   1   8      310.89      330.47      8.70 o 
  -2   1   8       89.91       77.21      7.49 o 
  -1   1   8        3.86        9.28      4.70 o 
   0   1   8      149.75      128.82     16.11 o 
   1   1   8     1057.34     1119.66     25.24 o 
   2   1   8       16.13       22.23     15.72 o 
   3   1   8       33.47       23.14     16.86 o 
   4   1   8      100.58       88.55     18.72 o 
   5   1   8       56.58       56.90     19.14 o 
   6   1   8       37.53       41.61     18.25 o 
   7   1   8        0.72        6.92     18.30 o 
   8   1   8      232.05      243.44     23.86 o 
   9   1   8      665.72      680.81     30.14 o 
  10   1   8      225.26      236.25     25.45 o 
  11   1   8       57.83       74.72     23.07 o 
 -13   2   8       48.84       60.72     22.53 o 
 -12   2   8        3.40        8.41     20.39 o 
 -11   2   8       32.73       24.81     19.10 o 
 -10   2   8      170.81      179.46     15.21 o 
  -9   2   8     1312.39     1336.73     22.27 o 
  -8   2   8      364.53      386.61     13.10 o 
  -7   2   8      629.32      643.00     14.80 o 
  -6   2   8       14.22       18.58      5.35 o 
  -5   2   8     1220.88     1209.20     34.96 o 
  -4   2   8     1268.85     1302.47     15.65 o 
  -3   2   8      469.93      460.88     11.49 o 
  -2   2   8       58.32       79.30      7.88 o 
  -1   2   8       27.49       46.24     20.01 o 
   0   2   8      594.81      577.42     28.60 o 
   1   2   8       43.76       60.93     22.36 o 
   2   2   8      192.36      169.49     24.62 o 
   3   2   8      180.49      195.83     19.12 o 
   4   2   8      262.63      310.07     21.57 o 
   5   2   8      250.23      230.23     20.79 o 
   6   2   8        4.27       20.49     19.25 o 
   7   2   8       69.21       93.03     19.47 o 
   8   2   8      117.98      127.45     21.85 o 
   9   2   8      264.77      239.10     24.97 o 
  10   2   8       80.00       95.62     24.22 o 
  11   2   8       29.57       45.98     24.29 o 
 -13   3   8       11.17       18.17     20.16 o 
 -12   3   8       18.04       23.84     19.96 o 
 -11   3   8      207.99      219.42     16.49 o 
 -10   3   8      295.61      309.22     17.08 o 
  -9   3   8       27.80       32.95     12.67 o 
  -8   3   8      186.83      191.18     11.44 o 
  -7   3   8      635.88      681.68     18.29 o 
  -6   3   8      177.63      181.95      7.34 o 
  -5   3   8        0.01        4.27      6.27 o 
  -4   3   8      212.21      224.21      9.09 o 
  -3   3   8      364.45      394.41     19.79 o 
  -2   3   8       47.06       69.53     13.30 o 
  -1   3   8     1594.96     1601.94     39.61 o 
   0   3   8       80.37       78.54     23.04 o 
   1   3   8       59.57       52.46     24.12 o 
   2   3   8      946.09      939.46     37.75 o 
   3   3   8      187.43      196.75     27.25 o 
   4   3   8        0.36        0.00     24.45 o 
   5   3   8       10.37       14.76     27.07 o 
   6   3   8       55.81       62.52     19.29 o 
   7   3   8      156.70      173.90     24.74 o 
   8   3   8      201.12      177.02     23.50 o 
   9   3   8       44.08       60.47     22.03 o 
  10   3   8       82.56      102.80     25.01 o 
  11   3   8       55.63       74.29     24.99 o 
 -12   4   8        0.05        0.00     18.08 o 
 -11   4   8       46.01       42.61     13.92 o 
 -10   4   8      185.45      179.81     15.73 o 
  -9   4   8      267.13      238.57     16.09 o 
  -8   4   8      689.70      727.99     17.50 o 
  -7   4   8     1077.51     1087.96     19.11 o 
  -6   4   8       11.04       10.81      6.81 o 
  -5   4   8       59.60       60.42      8.44 o 
  -4   4   8        0.82        0.00      8.13 o 
  -3   4   8       29.29       29.62     14.98 o 
  -2   4   8      203.54      175.47     21.90 o 
  -1   4   8     2700.11     2840.53     51.90 o 
   0   4   8        0.58       16.14     24.41 o 
   1   4   8      871.45      761.10     62.66 o 
   2   4   8     1394.50     1378.02     43.01 o 
   3   4   8        0.02        0.00     25.47 o 
   4   4   8        6.22        9.00     25.31 o 
   5   4   8      180.87      171.79     29.27 o 
   6   4   8      125.27      136.89     31.77 o 
   7   4   8        2.77       11.92     19.55 o 
   8   4   8      337.07      334.70     25.68 o 
   9   4   8        0.06       11.13     22.42 o 
  10   4   8       11.31       13.68     22.72 o 
  11   4   8        0.44       14.44     22.75 o 
 -12   5   8       15.06        7.88     18.39 o 
 -11   5   8      113.14      112.07     15.13 o 
 -10   5   8      399.09      391.92     18.39 o 
  -9   5   8      237.73      217.71     13.67 o 
  -8   5   8      438.01      417.29     15.08 o 
  -7   5   8       32.74       43.12     10.31 o 
  -6   5   8     1954.16     1874.27     42.40 o 
  -5   5   8        3.04        3.66      8.21 o 
  -4   5   8       54.37       42.05      9.61 o 
  -3   5   8      171.90      182.48     19.68 o 
  -2   5   8      393.69      409.04     26.97 o 
  -1   5   8      509.14      495.50     21.83 o 
   0   5   8     6084.82     6130.68    159.81 o 
   1   5   8      901.65      918.86     14.93 o 
   2   5   8       53.95       58.43      7.05 o 
   3   5   8      165.23      183.41     10.95 o 
   4   5   8       52.59       58.07     29.77 o 
   5   5   8      387.04      425.08     37.47 o 
   6   5   8      282.46      250.59     34.47 o 
   7   5   8      744.58      705.29     42.97 o 
   8   5   8       48.14       42.50     21.61 o 
   9   5   8      101.47      112.15     22.73 o 
  10   5   8      343.51      371.90     33.87 o 
 -12   6   8       28.90       33.37     18.17 o 
 -11   6   8      224.98      251.82     16.94 o 
 -10   6   8      486.92      477.53     17.16 o 
  -9   6   8       66.01       78.78     11.98 o 
  -8   6   8      127.97      119.79     11.60 o 
  -7   6   8      131.07      136.56     11.29 o 
  -6   6   8        0.00        4.98      7.31 o 
  -5   6   8      344.66      356.07     12.42 o 
  -4   6   8     1039.50      937.04     22.49 o 
  -3   6   8       36.21       28.20     13.49 o 
  -2   6   8      407.45      395.16     19.95 o 
  -1   6   8     1282.26     1335.47     29.63 o 
   0   6   8      595.68      583.34     23.26 o 
   1   6   8       26.22       27.88     15.31 o 
   2   6   8       14.57       16.93      7.10 o 
   3   6   8        0.55        2.37      7.73 o 
   4   6   8      673.78      689.19     16.34 o 
   5   6   8       13.26       20.13     14.63 o 
   6   6   8      734.08      787.68     43.99 o 
   7   6   8        3.22       13.55     27.89 o 
   8   6   8      105.98       90.39     33.82 o 
   9   6   8       47.94       39.68     23.27 o 
  10   6   8       80.01       84.60     24.92 o 
 -11   7   8      142.88      153.37     33.01 o 
 -10   7   8        7.24       12.39     11.09 o 
  -9   7   8      226.88      238.09     13.88 o 
  -8   7   8        0.13        2.61      9.94 o 
  -7   7   8      899.97      878.41     18.19 o 
  -6   7   8       30.14       25.82      8.00 o 
  -5   7   8       34.23       33.49      9.86 o 
  -4   7   8      876.81      869.95     19.82 o 
  -3   7   8      467.29      439.47     15.94 o 
  -2   7   8      863.04      878.23     26.21 o 
  -1   7   8      125.10      153.34     17.79 o 
   0   7   8      129.16      146.95     17.58 o 
   1   7   8      509.80      490.46     23.01 o 
   2   7   8      139.70      129.33      9.95 o 
   3   7   8        2.88        8.68      8.43 o 
   4   7   8     1571.45     1583.34     42.02 o 
   5   7   8       21.37       13.58     10.04 o 
   6   7   8      398.46      373.60     20.87 o 
   7   7   8        1.06       23.55     32.45 o 
   8   7   8      436.72      446.97     38.43 o 
   9   7   8        3.73        2.63     31.01 o 
 -11   8   8       40.93       48.91     15.08 o 
 -10   8   8       39.40       35.50     15.29 o 
  -9   8   8       19.15       29.17     14.46 o 
  -8   8   8     1120.66     1108.14     26.60 o 
  -7   8   8      472.00      470.76     15.10 o 
  -6   8   8      287.87      260.42     10.69 o 
  -5   8   8      202.10      214.91     12.25 o 
  -4   8   8      843.24      846.69     31.13 o 
  -3   8   8       60.56       59.52     12.36 o 
  -2   8   8      338.76      331.77     21.17 o 
  -1   8   8      794.32      798.80     26.81 o 
   0   8   8      171.53      170.09     18.67 o 
   1   8   8       28.25       26.82     17.30 o 
   2   8   8     1393.88     1378.33     33.06 o 
   3   8   8        1.94        9.73      9.51 o 
   4   8   8      542.71      540.21     16.83 o 
   5   8   8       22.87       14.41     15.53 o 
   6   8   8      524.17      456.84     39.55 o 
   7   8   8      145.09      139.64     32.58 o 
   8   8   8       25.72       59.92     33.97 o 
   9   8   8      135.28      105.11     32.84 o 
 -10   9   8       55.28       80.53     15.95 o 
  -9   9   8       10.47       23.04     14.82 o 
  -8   9   8       70.59       72.16     15.41 o 
  -7   9   8      200.25      204.11     16.65 o 
  -6   9   8       98.07      107.29     11.96 o 
  -5   9   8      227.28      200.70     14.73 o 
  -4   9   8       72.20       69.97     13.41 o 
  -3   9   8       61.31       55.29     12.82 o 
  -2   9   8       42.95       40.84     12.32 o 
  -1   9   8      124.74      149.85     19.92 o 
   0   9   8      901.66      857.02     29.43 o 
   1   9   8       14.76       16.75     16.73 o 
   2   9   8       30.02       51.65     17.33 o 
   3   9   8      183.75      148.62     12.10 o 
   4   9   8       99.18      103.08     18.31 o 
   5   9   8        1.73        9.81     15.45 o 
   6   9   8       26.52       25.82     32.86 o 
   7   9   8       41.73       44.12     32.65 o 
   8   9   8        9.12        5.31     34.57 o 
  -9  10   8       22.06       11.14     15.00 o 
  -8  10   8       46.69       57.41     14.89 o 
  -7  10   8        0.03        7.21     14.01 o 
  -6  10   8       47.27       49.66     11.53 o 
  -5  10   8      334.48      291.40     16.47 o 
  -4  10   8       30.00       34.45     13.13 o 
  -3  10   8        0.90       12.86     12.61 o 
  -2  10   8        6.57       17.95     12.17 o 
  -1  10   8        1.13        7.24     11.38 o 
   0  10   8      108.60       93.81     19.89 o 
   1  10   8        0.95        8.55     21.06 o 
   2  10   8        6.80        9.90     17.66 o 
   3  10   8        2.45        0.34     16.94 o 
   4  10   8        2.83        4.57     16.44 o 
   5  10   8      352.54      345.62     22.19 o 
   6  10   8        9.24       23.80     35.06 o 
   7  10   8        1.77        0.00     31.90 o 
  -8  11   8        9.99       18.32     15.49 o 
  -7  11   8       32.29       35.78     14.52 o 
  -6  11   8        7.06       11.53     11.68 o 
  -5  11   8        6.47       11.16     13.10 o 
  -4  11   8       65.69       71.47     14.19 o 
  -3  11   8       37.83       50.44     19.95 o 
  -2  11   8       36.56       53.90     20.61 o 
  -1  11   8       87.12      105.49     20.45 o 
   0  11   8       38.27       22.09     18.60 o 
   1  11   8       73.08       81.16     19.74 o 
   2  11   8       18.05       15.75     18.40 o 
   3  11   8       43.26       47.68     18.63 o 
   4  11   8       21.21       32.85     17.20 o 
   5  11   8       66.28       90.63     35.56 o 
   6  11   8       57.70       99.54     35.84 o 
  -7  12   8       95.54      107.62     21.08 o 
  -6  12   8        5.82       26.63     17.85 o 
  -5  12   8       58.31       43.86     19.97 o 
  -4  12   8       10.02       12.53     19.70 o 
  -3  12   8       78.57       87.81     21.48 o 
  -2  12   8      135.05      140.63     21.50 o 
  -1  12   8      145.84      142.46     22.85 o 
   0  12   8       53.05       61.22     19.41 o 
   1  12   8      173.52      129.80     29.64 o 
   2  12   8       35.41       55.88     18.88 o 
   3  12   8        8.65        0.00     18.94 o 
   4  12   8       21.01       31.30     18.31 o 
   5  12   8        0.62       30.41     37.52 o 
  -5  13   8       38.20       46.90     20.84 o 
  -4  13   8       97.10      131.14     22.09 o 
  -3  13   8       61.97       51.11     21.56 o 
  -2  13   8       25.60       15.77     20.10 o 
  -1  13   8       46.76       68.48     20.45 o 
   0  13   8        6.12        7.78     20.45 o 
   1  13   8       77.33      106.84     21.92 o 
   2  13   8        6.18       19.48     19.97 o 
   3  13   8        4.61        5.66     18.91 o 
 -13   1   9       11.04       28.53     22.59 o 
 -12   1   9        7.88       26.90     20.86 o 
 -11   1   9       72.41       90.31     19.96 o 
 -10   1   9       10.03       17.61     12.53 o 
  -9   1   9       28.65       36.84     10.12 o 
  -8   1   9      340.39      333.62     13.24 o 
  -7   1   9        0.86        6.37      9.46 o 
  -6   1   9      142.58      135.06      6.37 o 
  -5   1   9      136.26      138.07      7.76 o 
  -4   1   9      186.53      180.03      9.03 o 
  -3   1   9       99.27      102.78      6.62 o 
  -2   1   9     1097.50     1089.68     30.66 o 
  -1   1   9     1526.50     1542.26     51.86 o 
   0   1   9      128.51      137.24     17.15 o 
   1   1   9       59.86       73.88     13.22 o 
   2   1   9      231.09      235.60     13.16 o 
   3   1   9      242.47      240.24     15.50 o 
   4   1   9        0.95        4.02     12.99 o 
   5   1   9      265.38      270.50     16.27 o 
   6   1   9      335.36      345.79     24.04 o 
   7   1   9       44.81       46.89     19.65 o 
   8   1   9        0.95       22.56     21.83 o 
   9   1   9       13.04       44.52     21.78 o 
  10   1   9      110.08      108.79     24.61 o 
 -12   2   9       61.21       69.85     20.20 o 
 -11   2   9       27.61       23.74     18.61 o 
 -10   2   9       97.12      109.23     14.59 o 
  -9   2   9       87.81       97.09     10.72 o 
  -8   2   9      313.70      313.99     13.01 o 
  -7   2   9       85.84       77.25     10.60 o 
  -6   2   9       32.80       37.29      5.73 o 
  -5   2   9      153.64      169.39      7.26 o 
  -4   2   9       31.98       23.96      6.89 o 
  -3   2   9      551.53      507.68     14.33 o 
  -2   2   9       58.00       74.48      7.43 o 
  -1   2   9     1031.31     1116.64     35.82 o 
   0   2   9     1594.88     1614.25     42.17 o 
   1   2   9      623.73      660.60     45.67 o 
   2   2   9      871.60      851.69     20.67 o 
   3   2   9      614.08      575.75     18.61 o 
   4   2   9      112.81      138.85     14.30 o 
   5   2   9        5.79        4.54     12.79 o 
   6   2   9      146.21      124.64     14.68 o 
   7   2   9       11.24       17.88     20.80 o 
   8   2   9       80.79       79.16     21.80 o 
   9   2   9       79.58      108.91     30.18 o 
  10   2   9        0.62        1.05     22.61 o 
 -12   3   9       14.18       17.70     19.94 o 
 -11   3   9      162.10      136.62     15.50 o 
 -10   3   9       52.04       79.83     14.49 o 
  -9   3   9       11.25       16.29     13.27 o 
  -8   3   9      136.92      148.78     11.78 o 
  -7   3   9        1.47        4.90      9.77 o 
  -6   3   9      407.69      383.77     10.23 o 
  -5   3   9      270.97      290.65     10.20 o 
  -4   3   9      135.75      142.53      8.68 o 
  -3   3   9      108.49      116.86      8.11 o 
  -2   3   9     1373.86     1445.88     27.72 o 
  -1   3   9      272.19      256.82     26.13 o 
   0   3   9      118.00      126.00     16.99 o 
   1   3   9       36.71       40.98     16.15 o 
   2   3   9      112.33      114.26     16.97 o 
   3   3   9       81.05       98.08     16.57 o 
   4   3   9      446.70      418.52     47.74 o 
   5   3   9      564.81      545.01     19.17 o 
   6   3   9      357.27      367.97     17.81 o 
   7   3   9        0.11        1.96     20.33 o 
   8   3   9      171.21      167.40     22.52 o 
   9   3   9      168.34      219.97     25.75 o 
  10   3   9      526.90      488.54     31.00 o 
 -12   4   9       13.37       14.24     19.68 o 
 -11   4   9       11.34       24.21     14.32 o 
 -10   4   9      732.78      775.15     23.06 o 
  -9   4   9       41.71       48.90     14.14 o 
  -8   4   9     1114.59     1093.92     34.24 o 
  -7   4   9      458.41      461.03     15.08 o 
  -6   4   9       30.71       47.41      8.43 o 
  -5   4   9     1085.86     1077.08     16.56 o 
  -4   4   9       58.32       59.85      8.85 o 
  -3   4   9        6.28        5.85      7.68 o 
  -2   4   9      331.91      347.84     25.94 o 
  -1   4   9      914.74      995.30     48.37 o 
   0   4   9     1614.50     1636.17     31.83 o 
   1   4   9      292.53      301.56     19.40 o 
   2   4   9      299.10      269.45     18.95 o 
   3   4   9      131.33      101.48     16.67 o 
   4   4   9       18.85       20.18     14.96 o 
   5   4   9      581.58      569.63     23.00 o 
   6   4   9      410.26      457.62     30.04 o 
   7   4   9       88.72       99.24     14.35 o 
   8   4   9        3.61       19.43     21.16 o 
   9   4   9       15.90       33.78     20.91 o 
  10   4   9      193.40      201.14     26.43 o 
 -12   5   9       20.88        8.46     19.27 o 
 -11   5   9       11.68       11.93     13.94 o 
 -10   5   9      201.54      225.69     16.72 o 
  -9   5   9       22.56       24.07     11.75 o 
  -8   5   9       26.55       22.83     11.66 o 
  -7   5   9      129.31      132.37     12.01 o 
  -6   5   9       70.50       75.49      9.59 o 
  -5   5   9       35.02       39.57      8.98 o 
  -4   5   9      602.14      582.41     15.48 o 
  -3   5   9       81.96       88.16     14.68 o 
  -2   5   9        1.64        3.65     14.36 o 
  -1   5   9      380.33      397.41     20.95 o 
   0   5   9      166.49      214.97     19.43 o 
   1   5   9      205.47      225.66     19.30 o 
   2   5   9       28.99       34.25     15.95 o 
   3   5   9        3.25        9.67     15.25 o 
   4   5   9      427.36      452.14     22.79 o 
   5   5   9       24.46       25.94     15.48 o 
   6   5   9      115.52      101.55     15.93 o 
   7   5   9        2.89        0.00     31.65 o 
   8   5   9      580.53      571.84     30.78 o 
   9   5   9      479.26      480.58     30.74 o 
  10   5   9       76.72      112.78     25.96 o 
 -11   6   9      205.09      221.09     16.97 o 
 -10   6   9      459.73      496.16     20.22 o 
  -9   6   9      729.91      701.11     27.48 o 
  -8   6   9      550.41      565.84     22.11 o 
  -7   6   9       84.47       98.62     11.49 o 
  -6   6   9     1440.88     1457.32     27.31 o 
  -5   6   9       28.34       38.03      9.80 o 
  -4   6   9        0.52        9.40     10.21 o 
  -3   6   9      224.35      228.04     17.97 o 
  -2   6   9       44.82       38.87     16.15 o 
  -1   6   9      348.24      353.32     21.10 o 
   0   6   9      204.87      201.36     19.51 o 
   1   6   9       65.03       73.08     16.81 o 
   2   6   9       14.66       14.88     16.24 o 
   3   6   9      169.53      213.25     19.75 o 
   4   6   9       58.74       79.19     17.21 o 
   5   6   9        0.28       17.83     16.09 o 
   6   6   9        8.67       18.62     15.64 o 
   7   6   9      639.30      653.24     43.58 o 
   8   6   9       63.55      107.91     35.37 o 
   9   6   9       56.02       64.54     24.16 o 
 -11   7   9      113.09      122.53     20.97 o 
 -10   7   9       78.66       88.09     12.42 o 
  -9   7   9      511.11      529.07     18.60 o 
  -8   7   9       37.03       37.15     11.23 o 
  -7   7   9      207.11      198.05     12.73 o 
  -6   7   9     1478.69     1488.68     19.16 o 
  -5   7   9      232.00      252.62     12.77 o 
  -4   7   9     1143.63     1104.68     22.48 o 
  -3   7   9       24.68       21.04     15.96 o 
  -2   7   9       45.09       51.77     17.29 o 
  -1   7   9       48.03       62.20     18.02 o 
   0   7   9       46.93       32.45     17.00 o 
   1   7   9       83.46       67.31     18.07 o 
   2   7   9       35.55       32.33     16.63 o 
   3   7   9      256.20      244.25     20.44 o 
   4   7   9     1050.95      992.34     32.48 o 
   5   7   9      193.27      199.13     19.49 o 
   6   7   9        0.11        4.94     15.16 o 
   7   7   9       14.69       30.09     35.00 o 
   8   7   9       43.16       64.21     31.11 o 
   9   7   9       25.17       51.88     34.01 o 
 -10   8   9       19.51       22.35     14.64 o 
  -9   8   9        6.05        8.59     15.13 o 
  -8   8   9       59.70       63.64     15.41 o 
  -7   8   9       85.94       78.55     11.37 o 
  -6   8   9      581.96      580.60     17.69 o 
  -5   8   9        0.41        6.58     10.39 o 
  -4   8   9      355.41      375.96     16.87 o 
  -3   8   9        0.27       15.48     12.37 o 
  -2   8   9     1260.62     1222.20     32.04 o 
  -1   8   9      283.64      268.09     32.96 o 
   0   8   9      188.84      155.79     20.44 o 
   1   8   9      585.84      538.92     25.96 o 
   2   8   9       81.97       81.88     18.70 o 
   3   8   9       17.76       25.23     16.95 o 
   4   8   9       47.28       50.23     17.53 o 
   5   8   9        0.67       10.50     15.64 o 
   6   8   9       26.29        5.23     33.86 o 
   7   8   9       42.72       52.15     34.20 o 
   8   8   9       31.08       18.75     30.73 o 
 -10   9   9       28.89       34.11     15.56 o 
  -9   9   9       30.60       24.95     15.30 o 
  -8   9   9       63.35       57.12     15.51 o 
  -7   9   9       24.72       37.64     14.28 o 
  -6   9   9       89.36       98.13     11.80 o 
  -5   9   9      289.55      257.69     16.03 o 
  -4   9   9      186.34      143.70     14.71 o 
  -3   9   9      280.05      273.89     16.25 o 
  -2   9   9      105.82      135.21     20.92 o 
  -1   9   9      229.44      224.00     26.17 o 
   0   9   9      202.59      167.01     22.02 o 
   1   9   9      226.78      203.23     21.43 o 
   2   9   9       94.33       75.57     18.97 o 
   3   9   9        8.58       23.27     17.70 o 
   4   9   9       97.19       98.04     18.38 o 
   5   9   9      237.58      223.23     20.52 o 
   6   9   9        0.88        3.13     31.73 o 
   7   9   9        0.02       23.30     32.48 o 
  -9  10   9        4.29        6.33     15.54 o 
  -8  10   9      381.30      388.93     20.29 o 
  -7  10   9      138.32      124.21     16.09 o 
  -6  10   9       18.58       22.81     11.45 o 
  -5  10   9        0.18        8.99     13.11 o 
  -4  10   9      119.00       96.42     14.48 o 
  -3  10   9      110.75      104.04     14.40 o 
  -2  10   9       82.00       78.94     13.79 o 
  -1  10   9      249.47      236.01     22.71 o 
   0  10   9       58.62       54.35     19.97 o 
   1  10   9       26.90       12.92     18.93 o 
   2  10   9        1.88       15.62     19.14 o 
   3  10   9       50.81       62.99     18.05 o 
   4  10   9       66.17       83.89     18.43 o 
   5  10   9        0.43       16.08     16.58 o 
   6  10   9        5.02       28.06     30.64 o 
  -8  11   9      469.89      470.51     22.73 o 
  -7  11   9       36.01       52.22     15.13 o 
  -6  11   9      422.41      413.14     16.57 o 
  -5  11   9      109.09      100.20     15.25 o 
  -4  11   9        0.28        7.77     13.41 o 
  -3  11   9        4.68       10.28     20.29 o 
  -2  11   9      374.71      359.66     25.13 o 
  -1  11   9       22.66       24.07     19.62 o 
   0  11   9        4.87        4.43     19.33 o 
   1  11   9       56.79       48.36     20.18 o 
   2  11   9      105.64      103.73     21.85 o 
   3  11   9       29.74       26.35     18.26 o 
   4  11   9        7.60       23.60     18.02 o 
   5  11   9       12.64       18.43     34.77 o 
  -6  12   9       60.07       76.29     15.08 o 
  -5  12   9      152.74      217.37     23.10 o 
  -4  12   9        1.54        6.73     19.48 o 
  -3  12   9       12.06       18.31     19.96 o 
  -2  12   9        0.12       19.48     20.76 o 
  -1  12   9      103.59      122.52     23.28 o 
   0  12   9        5.60        8.51     19.21 o 
   1  12   9       55.67       68.52     20.41 o 
   2  12   9       10.62       27.25     19.66 o 
   3  12   9       55.00       43.37     20.45 o 
   4  12   9       40.29       66.57     20.08 o 
  -4  13   9       38.63       53.86     22.80 o 
  -3  13   9       87.48      123.37     23.55 o 
  -2  13   9        4.73       13.37     21.55 o 
  -1  13   9       75.73       70.55     20.88 o 
   0  13   9       28.09       43.34     22.18 o 
   1  13   9        0.74       19.52     20.96 o 
   2  13   9       13.21       35.64     21.62 o 
 -12   0  10       80.17       76.38     28.58 o 
 -11   0  10       92.89       92.72     30.79 o 
 -10   0  10      141.79      147.90     16.52 o 
  -9   0  10      195.59      195.26     17.60 o 
  -8   0  10      280.79      276.47     23.84 o 
  -7   0  10     1204.40     1223.18     29.17 o 
  -6   0  10     1246.38     1253.13     42.37 o 
  -5   0  10      218.34      233.83     13.20 o 
  -4   0  10        8.59       23.28     11.15 o 
  -3   0  10      844.82      790.11     21.55 o 
  -2   0  10        2.04       14.47     14.19 o 
  -1   0  10      781.00      800.31     33.92 o 
   0   0  10        7.02        8.60     15.60 o 
   1   0  10      487.52      520.32     22.33 o 
   2   0  10      192.34      193.67     19.36 o 
   3   0  10      551.01      565.26     24.01 o 
   4   0  10       12.77       25.35     27.54 o 
   5   0  10      240.18      256.73     35.37 o 
   6   0  10      295.76      234.63     32.13 o 
   7   0  10       34.62       13.99     29.26 o 
   8   0  10      432.57      384.42     38.94 o 
   9   0  10      327.55      340.36     38.55 o 
  10   0  10      189.37      198.20     34.16 o 
 -12   1  10        5.17        8.76     18.38 o 
 -11   1  10      134.09      136.31     21.52 o 
 -10   1  10      105.99      113.36     15.04 o 
  -9   1  10        3.23        2.66     10.46 o 
  -8   1  10        0.07        4.78     10.67 o 
  -7   1  10       30.02       37.20     10.70 o 
  -6   1  10        5.81        8.85      6.29 o 
  -5   1  10      189.92      205.75      9.35 o 
  -4   1  10      135.85      140.88      9.30 o 
  -3   1  10       35.51       22.88      8.90 o 
  -2   1  10     1532.67     1553.32     28.50 o 
  -1   1  10      334.53      329.55     14.30 o 
   0   1  10      909.15      869.52     20.95 o 
   1   1  10       15.54       25.74     11.42 o 
   2   1  10      125.30      155.09     13.33 o 
   3   1  10      231.57      256.29     17.02 o 
   4   1  10        0.03        2.49     13.64 o 
   5   1  10      380.26      397.15     19.31 o 
   6   1  10       66.09       70.97     21.53 o 
   7   1  10      280.62      295.63     26.42 o 
   8   1  10        0.41        0.00     21.41 o 
   9   1  10      146.09      146.54     24.10 o 
  10   1  10        0.00        0.00     20.96 o 
 -12   2  10        7.45        7.87     19.38 o 
 -11   2  10       32.01       32.50     20.86 o 
 -10   2  10      232.65      249.04     16.73 o 
  -9   2  10        4.92       17.42     10.78 o 
  -8   2  10        2.73       14.04     10.65 o 
  -7   2  10      643.61      640.27     16.76 o 
  -6   2  10      124.79      119.73      7.46 o 
  -5   2  10      504.45      540.48     12.34 o 
  -4   2  10       15.35       32.49      6.51 o 
  -3   2  10      435.06      425.21     10.21 o 
  -2   2  10       75.94       75.95      7.17 o 
  -1   2  10        0.71        5.84      5.44 o 
   0   2  10        3.28        9.05     13.57 o 
   1   2  10        0.00        5.81     13.05 o 
   2   2  10       53.75       51.82     14.37 o 
   3   2  10       48.43       52.41     14.59 o 
   4   2  10      245.28      248.33     16.59 o 
   5   2  10      114.31      105.18     15.64 o 
   6   2  10      117.49      123.63     22.21 o 
   7   2  10        6.26       11.47     20.21 o 
   8   2  10      251.48      216.09     26.69 o 
   9   2  10       50.91       49.12     22.98 o 
  10   2  10       14.29       29.75     22.46 o 
 -12   3  10        2.43        1.83     20.89 o 
 -11   3  10       57.19       55.00     14.69 o 
 -10   3  10      733.29      720.11     22.48 o 
  -9   3  10     1411.90     1420.33     24.32 o 
  -8   3  10       56.51       62.65     11.50 o 
  -7   3  10        1.37        7.45     10.88 o 
  -6   3  10      151.32      157.27      8.78 o 
  -5   3  10       18.42       22.40      7.81 o 
  -4   3  10      451.42      462.42     12.26 o 
  -3   3  10       22.58       33.21      7.41 o 
  -2   3  10        5.62        6.94      6.89 o 
  -1   3  10      284.92      283.66     19.53 o 
   0   3  10      164.49      157.84     19.07 o 
   1   3  10       37.49       19.24     16.35 o 
   2   3  10     1539.31     1507.24     33.19 o 
   3   3  10        1.16       11.73     13.91 o 
   4   3  10      310.85      302.12     17.71 o 
   5   3  10        3.18       13.18     14.00 o 
   6   3  10      179.64      202.05     19.19 o 
   7   3  10      335.75      325.55     25.96 o 
   8   3  10       34.66       41.25     23.21 o 
   9   3  10       22.43       23.22     22.71 o 
 -12   4  10       49.07       75.88     20.55 o 
 -11   4  10       22.36       19.94     14.64 o 
 -10   4  10      191.36      224.79     17.38 o 
  -9   4  10        0.02        5.86     14.01 o 
  -8   4  10       27.33       45.28     14.63 o 
  -7   4  10      916.71      968.46     19.56 o 
  -6   4  10     1313.87     1243.66     21.90 o 
  -5   4  10      444.68      438.05     14.17 o 
  -4   4  10        0.76        7.14      8.07 o 
  -3   4  10      227.93      233.95     15.60 o 
  -2   4  10      232.08      230.14     18.06 o 
  -1   4  10       80.79       75.70     17.10 o 
   0   4  10      724.94      721.15     25.13 o 
   1   4  10      943.44      940.56     27.88 o 
   2   4  10      665.68      660.88     25.64 o 
   3   4  10        1.01        0.00     15.86 o 
   4   4  10      139.72      141.53     18.82 o 
   5   4  10       28.26       35.25     14.20 o 
   6   4  10      237.26      255.87     17.90 o 
   7   4  10        8.38       19.40     13.83 o 
   8   4  10      115.60      114.52     24.77 o 
   9   4  10       32.41       21.10     24.51 o 
 -11   5  10      123.63      140.90     16.68 o 
 -10   5  10      539.72      566.57     21.67 o 
  -9   5  10       63.50       55.67     14.54 o 
  -8   5  10      114.06      125.45     12.92 o 
  -7   5  10      400.16      366.03     14.73 o 
  -6   5  10       22.19       23.45      8.98 o 
  -5   5  10      917.61      857.96     16.70 o 
  -4   5  10      369.46      388.32     14.06 o 
  -3   5  10      530.33      508.90     46.97 o 
  -2   5  10       92.28      111.35     16.91 o 
  -1   5  10      311.60      323.92     28.36 o 
   0   5  10        1.22       12.87     16.39 o 
   1   5  10      976.17     1022.01     29.44 o 
   2   5  10        6.68       18.14     16.78 o 
   3   5  10      277.41      279.83     21.61 o 
   4   5  10       42.09       39.08     16.64 o 
   5   5  10       79.71       96.74     17.27 o 
   6   5  10      517.88      536.46     24.72 o 
   7   5  10       14.72       21.53     23.07 o 
   8   5  10       10.04       22.11     24.34 o 
   9   5  10        5.01        0.00     23.09 o 
 -11   6  10      163.67      177.87     16.97 o 
 -10   6  10        9.47        5.56     13.44 o 
  -9   6  10        3.28        7.75     11.67 o 
  -8   6  10      170.26      168.81     13.62 o 
  -7   6  10      351.51      326.86     14.38 o 
  -6   6  10      248.82      242.89     12.64 o 
  -5   6  10       18.65       27.15      9.71 o 
  -4   6  10       46.72       56.51     10.86 o 
  -3   6  10       33.19       30.73     15.43 o 
  -2   6  10       28.31       37.62     16.90 o 
  -1   6  10      400.76      385.34     35.62 o 
   0   6  10      211.08      217.13     20.37 o 
   1   6  10       88.43      103.52     18.98 o 
   2   6  10      645.40      622.01     63.48 o 
   3   6  10        3.50        8.84     17.49 o 
   4   6  10      245.79      236.53     20.70 o 
   5   6  10       23.56       37.08     16.87 o 
   6   6  10        3.08       13.59     16.11 o 
   7   6  10       50.02       65.79     35.48 o 
   8   6  10      130.14      125.34     24.39 o 
 -10   7  10      122.83      139.56     14.08 o 
  -9   7  10        2.19        2.41     11.37 o 
  -8   7  10        0.87        1.27     11.05 o 
  -7   7  10      139.38      160.50     12.95 o 
  -6   7  10      178.59      171.62     12.30 o 
  -5   7  10       27.00       25.60     10.32 o 
  -4   7  10      494.13      464.40     17.79 o 
  -3   7  10       77.28       86.57     17.69 o 
  -2   7  10      953.00      918.49     29.15 o 
  -1   7  10      664.22      646.58     27.05 o 
   0   7  10      893.64      878.75     29.39 o 
   1   7  10       68.25       59.74     18.66 o 
   2   7  10      229.46      252.87     22.29 o 
   3   7  10       14.66       21.16     17.81 o 
   4   7  10       23.33       40.71     18.08 o 
   5   7  10      388.86      352.18     23.25 o 
   6   7  10       28.37       39.21     16.45 o 
   7   7  10      114.91      162.82     39.28 o 
   8   7  10       13.99       25.57     31.94 o 
 -10   8  10        0.33       12.61     15.75 o 
  -9   8  10      103.59       96.76     15.81 o 
  -8   8  10      500.78      507.28     21.27 o 
  -7   8  10      410.45      427.70     15.88 o 
  -6   8  10      158.23      167.82     12.39 o 
  -5   8  10        9.64        7.81     10.76 o 
  -4   8  10      647.37      632.73     28.82 o 
  -3   8  10      153.18      162.79     20.14 o 
  -2   8  10       14.07       26.32     18.87 o 
  -1   8  10       70.56       58.86     20.69 o 
   0   8  10     1078.97      937.77     39.07 o 
   1   8  10      896.38      879.31     30.67 o 
   2   8  10      313.84      317.70     23.23 o 
   3   8  10        5.11       17.61     17.05 o 
   4   8  10      228.83      204.29     26.14 o 
   5   8  10        8.80        2.81     17.12 o 
   6   8  10      231.16      218.64     39.64 o 
   7   8  10       16.32       13.84     34.09 o 
  -9   9  10      147.57      153.25     17.65 o 
  -8   9  10        0.47       17.17     15.10 o 
  -7   9  10        6.25       12.62     14.38 o 
  -6   9  10        1.01       17.58     13.74 o 
  -5   9  10        0.02        9.80     11.20 o 
  -4   9  10       23.40       23.01     13.47 o 
  -3   9  10       30.61       27.88     13.32 o 
  -2   9  10        0.05        0.00     19.62 o 
  -1   9  10        0.62        1.04     19.26 o 
   0   9  10        2.30        2.26     20.18 o 
   1   9  10       32.51       32.62     19.54 o 
   2   9  10      467.41      480.72     26.39 o 
   3   9  10       49.95       79.35     19.56 o 
   4   9  10        4.35       15.36     18.39 o 
   5   9  10       30.27       41.86     17.16 o 
   6   9  10       52.06       62.29     36.17 o 
   7   9  10        3.72       26.94     34.37 o 
  -8  10  10       54.59       52.64     16.25 o 
  -7  10  10       33.63       27.65     15.00 o 
  -6  10  10       31.73       26.80     14.52 o 
  -5  10  10      190.68      185.46     15.90 o 
  -4  10  10       20.16       14.92     13.88 o 
  -3  10  10       29.85       38.34     14.01 o 
  -2  10  10      280.67      241.43     16.91 o 
  -1  10  10        7.71        4.60     20.33 o 
   0  10  10       12.38       18.22     19.71 o 
   1  10  10      400.09      367.62     26.21 o 
   2  10  10        7.24        7.12     18.43 o 
   3  10  10       12.40       39.40     19.34 o 
   4  10  10        0.16        0.00     17.92 o 
   5  10  10       44.70       46.44     18.22 o 
   6  10  10        6.75       53.03     36.88 o 
  -7  11  10        3.73       14.07     14.42 o 
  -6  11  10       22.47       26.48     14.61 o 
  -5  11  10       32.27       22.70     14.05 o 
  -4  11  10        2.42        6.09     14.33 o 
  -3  11  10       82.89      101.04     22.57 o 
  -2  11  10        9.45       18.65     19.87 o 
  -1  11  10       98.62       64.83     21.13 o 
   0  11  10       69.03       67.02     22.22 o 
   1  11  10       32.65       25.61     20.79 o 
   2  11  10        1.11        0.00     19.96 o 
   3  11  10       66.44       76.28     21.21 o 
   4  11  10      127.24      128.22     21.71 o 
  -5  12  10       82.91       94.55     20.32 o 
  -4  12  10       14.45       27.07     21.20 o 
  -3  12  10        7.94       35.55     21.61 o 
  -2  12  10        1.51       25.78     21.26 o 
  -1  12  10        4.22       29.64     21.53 o 
   0  12  10       63.67       61.20     22.61 o 
   1  12  10      137.62      157.34     24.28 o 
   2  12  10        0.34        0.28     21.10 o 
 -12   1  11        6.51       17.91     19.88 o 
 -11   1  11       47.39       50.32     20.00 o 
 -10   1  11      117.24      126.03     15.62 o 
  -9   1  11      262.52      257.18     14.20 o 
  -8   1  11      570.40      567.61     17.10 o 
  -7   1  11      325.85      329.26     14.58 o 
  -6   1  11      201.14      214.95     24.43 o 
  -5   1  11      382.15      362.20     18.92 o 
  -4   1  11      124.28      121.58     10.00 o 
  -3   1  11      189.97      189.75     11.35 o 
  -2   1  11      470.57      490.11     15.01 o 
  -1   1  11      164.04      180.15     13.05 o 
   0   1  11       20.56       31.16     12.13 o 
   1   1  11       77.19       80.23     13.66 o 
   2   1  11      103.15       99.62     13.48 o 
   3   1  11      151.55      150.88     16.85 o 
   4   1  11       50.70       51.23     15.97 o 
   5   1  11      137.09      151.64     23.17 o 
   6   1  11      244.81      264.70     26.34 o 
   7   1  11      212.05      221.88     25.56 o 
   8   1  11      163.84      144.19     25.95 o 
   9   1  11       67.56       47.91     25.08 o 
 -12   2  11        0.09        0.00     21.06 o 
 -11   2  11       49.09       59.42     20.20 o 
 -10   2  11       34.21       50.44     14.50 o 
  -9   2  11      667.48      663.10     18.59 o 
  -8   2  11      205.62      206.33     13.63 o 
  -7   2  11        1.94        9.17     11.22 o 
  -6   2  11        2.14       14.25     15.47 o 
  -5   2  11       33.52       37.21      8.69 o 
  -4   2  11       60.14       65.39      7.27 o 
  -3   2  11       11.98       12.32      6.48 o 
  -2   2  11        0.07        5.03      5.88 o 
  -1   2  11        0.06        3.74      5.44 o 
   0   2  11        0.86       10.19     12.00 o 
   1   2  11      715.47      703.48     21.37 o 
   2   2  11        5.04        5.67     14.02 o 
   3   2  11        0.03        6.85     14.41 o 
   4   2  11        1.29        7.66     14.71 o 
   5   2  11       80.44       88.50     16.59 o 
   6   2  11        8.39        0.00     22.99 o 
   7   2  11        2.89       18.96     24.25 o 
   8   2  11       40.64       52.51     23.65 o 
   9   2  11       17.75       28.96     23.35 o 
 -11   3  11       78.06       86.00     15.63 o 
 -10   3  11      148.11      164.61     16.73 o 
  -9   3  11      105.93       91.43     12.68 o 
  -8   3  11     1471.83     1460.88     24.07 o 
  -7   3  11      422.34      441.20     16.14 o 
  -6   3  11       62.00       79.49      8.64 o 
  -5   3  11       21.50       29.24      8.49 o 
  -4   3  11        0.96        8.18      7.86 o 
  -3   3  11        3.81        7.64      7.36 o 
  -2   3  11      185.59      175.20      9.43 o 
  -1   3  11        1.74        8.15     16.31 o 
   0   3  11        2.14       12.39     17.57 o 
   1   3  11       43.67       47.82     18.26 o 
   2   3  11       11.97        8.00     15.00 o 
   3   3  11      203.65      179.61     17.22 o 
   4   3  11       53.85       63.25     16.34 o 
   5   3  11      103.06      120.97     16.72 o 
   6   3  11        4.93        5.02     15.12 o 
   7   3  11      149.96      151.53     24.96 o 
   8   3  11      191.87      184.40     24.24 o 
   9   3  11        0.24       17.12     25.27 o 
 -11   4  11       58.48       49.79     14.92 o 
 -10   4  11      351.50      335.14     19.00 o 
  -9   4  11       76.89      101.20     15.93 o 
  -8   4  11      155.53      156.09     16.24 o 
  -7   4  11      576.05      595.11     17.22 o 
  -6   4  11       14.91       25.61     11.67 o 
  -5   4  11        0.92        3.23      9.17 o 
  -4   4  11     1276.82     1244.85     27.51 o 
  -3   4  11       52.33       64.04      9.02 o 
  -2   4  11      134.75      148.77     17.86 o 
  -1   4  11       16.12       22.41     17.46 o 
   0   4  11      286.57      234.67     21.52 o 
   1   4  11      106.38      100.78     19.09 o 
   2   4  11      297.96      302.42     28.49 o 
   3   4  11      639.19      604.05     27.26 o 
   4   4  11     1752.48     1714.45     59.38 o 
   5   4  11       37.98       50.19     15.53 o 
   6   4  11      297.64      289.55     19.41 o 
   7   4  11       21.03       35.13     15.12 o 
   8   4  11      127.61      159.28     32.35 o 
 -11   5  11       51.46       42.38     15.28 o 
 -10   5  11        0.52        4.36     14.23 o 
  -9   5  11       17.13       21.60     14.51 o 
  -8   5  11       69.20       74.75     12.52 o 
  -7   5  11        9.49        8.86     10.86 o 
  -6   5  11      232.96      211.95     15.01 o 
  -5   5  11      201.41      189.71     12.70 o 
  -4   5  11      195.47      195.59     12.04 o 
  -3   5  11       29.80       42.32      9.53 o 
  -2   5  11       21.33       28.62     16.71 o 
  -1   5  11       32.92       55.88     18.58 o 
   0   5  11       27.01       37.07     18.51 o 
   1   5  11        0.00       10.49     18.68 o 
   2   5  11       86.11       76.09     20.09 o 
   3   5  11      179.25      166.14     20.68 o 
   4   5  11       16.47       27.40     27.18 o 
   5   5  11      204.01      224.57     21.20 o 
   6   5  11      111.95      119.26     16.67 o 
   7   5  11       35.83       46.31     25.15 o 
   8   5  11       94.12      116.35     27.36 o 
 -10   6  11        3.25       15.64     14.38 o 
  -9   6  11      108.21      116.36     13.72 o 
  -8   6  11      114.78       96.66     13.04 o 
  -7   6  11      125.14      123.21     12.40 o 
  -6   6  11        6.04       21.58     12.95 o 
  -5   6  11        1.89        4.04      9.59 o 
  -4   6  11       46.21       52.67     11.19 o 
  -3   6  11      123.74      126.35     17.99 o 
  -2   6  11       23.89       23.19     17.43 o 
  -1   6  11       28.09       48.61     18.14 o 
   0   6  11      242.70      263.68     25.05 o 
   1   6  11     2139.85     2076.07     42.70 o 
   2   6  11     1672.27     1674.90     40.06 o 
   3   6  11       27.68       47.78     19.16 o 
   4   6  11      333.78      330.77     23.53 o 
   5   6  11      104.75       96.74     19.22 o 
   6   6  11      294.19      317.70     22.76 o 
   7   6  11        2.47       28.50     24.97 o 
   8   6  11      115.22      148.45     28.07 o 
 -10   7  11       55.74       65.24     13.62 o 
  -9   7  11      149.70      129.77     13.71 o 
  -8   7  11        8.18       21.35     12.00 o 
  -7   7  11      114.99      137.19     12.91 o 
  -6   7  11      600.88      577.68     23.23 o 
  -5   7  11        3.73        6.86      9.98 o 
  -4   7  11       96.03       82.56     12.44 o 
  -3   7  11       96.01      100.20     18.86 o 
  -2   7  11       24.86       19.02     17.83 o 
  -1   7  11      241.50      218.65     34.96 o 
   0   7  11     3848.37     3639.73     67.10 o 
   1   7  11      139.08      137.00     28.70 o 
   2   7  11      272.15      253.89     23.04 o 
   3   7  11        6.07       16.52     18.50 o 
   4   7  11      146.51      142.18     20.66 o 
   5   7  11       92.70      101.65     19.37 o 
   6   7  11      363.79      358.53     23.96 o 
   7   7  11      369.76      297.17     38.47 o 
  -9   8  11       18.83       32.59     16.36 o 
  -8   8  11        9.90       17.73     15.32 o 
  -7   8  11       54.48       49.88     11.63 o 
  -6   8  11        6.59        9.33     14.31 o 
  -5   8  11       36.73       31.35     10.89 o 
  -4   8  11      222.34      212.91     15.98 o 
  -3   8  11        0.00        4.76     18.42 o 
  -2   8  11      167.80      152.49     21.95 o 
  -1   8  11      118.67      136.26     26.71 o 
   0   8  11        9.74       36.37     20.62 o 
   1   8  11       27.40       58.38     20.48 o 
   2   8  11       49.64       48.52     19.33 o 
   3   8  11        6.66       11.53     17.85 o 
   4   8  11       39.76       25.27     18.44 o 
   5   8  11      104.68       84.07     19.49 o 
   6   8  11        6.51        4.25     33.28 o 
  -8   9  11       17.60       38.04     16.39 o 
  -7   9  11      155.52      175.78     22.92 o 
  -6   9  11        5.66        7.97     14.52 o 
  -5   9  11       16.33       16.31     11.15 o 
  -4   9  11       14.12       11.69     13.95 o 
  -3   9  11        2.40       10.05     13.76 o 
  -2   9  11      164.91      182.88     24.05 o 
  -1   9  11      241.64      218.45     24.15 o 
   0   9  11       40.43       50.07     20.41 o 
   1   9  11      122.86       92.28     20.69 o 
   2   9  11        8.13       51.38     25.83 o 
   3   9  11        6.36       27.67     19.67 o 
   4   9  11        4.38        3.51     18.88 o 
   5   9  11        5.09       17.89     17.93 o 
   6   9  11      168.37      177.43     38.69 o 
  -7  10  11       78.30       65.24     15.85 o 
  -6  10  11       35.34       41.02     15.11 o 
  -5  10  11      201.48      209.81     14.62 o 
  -4  10  11        1.85       14.09     14.11 o 
  -3  10  11        3.14       12.11     14.59 o 
  -2  10  11      167.63      184.87     23.89 o 
  -1  10  11      260.84      272.77     26.41 o 
   0  10  11      224.44      220.52     24.24 o 
   1  10  11      272.21      263.50     24.74 o 
   2  10  11      352.72      353.09     26.52 o 
   3  10  11        8.43       16.71     19.82 o 
   4  10  11        1.45        5.62     19.01 o 
  -6  11  11        1.03       17.77     14.67 o 
  -5  11  11       30.19       41.55     12.68 o 
  -4  11  11       15.68       18.73     20.29 o 
  -3  11  11        0.43        0.00     21.52 o 
  -2  11  11       35.23       52.91     22.88 o 
  -1  11  11        6.47       16.15     21.86 o 
   0  11  11      139.43      128.74     22.70 o 
   1  11  11       31.99       53.97     21.67 o 
   2  11  11      188.46      212.64     25.34 o 
   3  11  11      159.82      187.85     24.66 o 
  -3  12  11        0.90       17.70     21.72 o 
  -2  12  11       52.24       78.13     24.02 o 
  -1  12  11       39.71       79.75     22.01 o 
   0  12  11       14.61        5.96     21.83 o 
 -11   0  12      268.52      261.51     35.26 o 
 -10   0  12      255.54      273.99     20.96 o 
  -9   0  12      180.18      167.71     18.95 o 
  -8   0  12     1105.08     1095.14     30.71 o 
  -7   0  12      223.92      215.53     19.99 o 
  -6   0  12        2.01        0.00     22.66 o 
  -5   0  12       10.01       12.80     12.57 o 
  -4   0  12     1669.15     1674.48     55.93 o 
  -3   0  12        0.00       11.75     14.11 o 
  -2   0  12        2.41        8.30     15.72 o 
  -1   0  12      792.62      810.02     27.46 o 
   0   0  12      394.37      356.22     22.96 o 
   1   0  12      395.51      383.82     23.46 o 
   2   0  12     1479.85     1385.76     35.75 o 
   3   0  12      932.96      912.65     30.79 o 
   4   0  12      245.69      318.72     36.56 o 
   5   0  12      168.46      171.28     33.38 o 
   6   0  12      425.72      419.63     41.39 o 
   7   0  12      230.84      228.32     37.32 o 
   8   0  12        7.12       18.42     35.15 o 
 -11   1  12      215.64      220.78     23.09 o 
 -10   1  12       14.59       17.80     14.73 o 
  -9   1  12       35.00       32.52     12.41 o 
  -8   1  12       19.05       25.99     12.17 o 
  -7   1  12      306.71      327.63     17.72 o 
  -6   1  12      101.97      103.78     17.83 o 
  -5   1  12      793.19      779.00     16.01 o 
  -4   1  12        0.83        1.57      9.50 o 
  -3   1  12       20.90       28.59     10.31 o 
  -2   1  12      316.09      327.35     14.31 o 
  -1   1  12        0.47        1.13     12.28 o 
   0   1  12      572.47      575.68     18.33 o 
   1   1  12        2.75       12.30     13.37 o 
   2   1  12      226.12      205.50     15.98 o 
   3   1  12       24.03       34.30     15.93 o 
   4   1  12       36.59       34.16     16.79 o 
   5   1  12       96.86      103.58     25.23 o 
   6   1  12      393.48      402.42     29.00 o 
   7   1  12       37.44       36.97     22.67 o 
   8   1  12      150.49      142.01     26.58 o 
 -11   2  12        4.65       18.41     18.93 o 
 -10   2  12       65.21       73.57     15.29 o 
  -9   2  12       40.24       44.50     12.73 o 
  -8   2  12       54.03       52.91     12.53 o 
  -7   2  12       34.77       49.68     14.55 o 
  -6   2  12        0.39        5.97     16.64 o 
  -5   2  12        4.19        7.30      9.10 o 
  -4   2  12       18.49       19.70     10.10 o 
  -3   2  12       33.00       41.65     11.10 o 
  -2   2  12       76.83       63.75     11.89 o 
  -1   2  12       11.45       19.34     12.68 o 
   0   2  12       17.09       17.30     13.21 o 
   1   2  12      628.57      625.65     21.92 o 
   2   2  12      611.33      604.45     22.86 o 
   3   2  12        2.07        8.18     15.92 o 
   4   2  12       73.09       63.94     16.18 o 
   5   2  12      133.35      138.33     17.93 o 
   6   2  12        0.37        0.92     22.52 o 
   7   2  12       24.11       36.21     21.90 o 
   8   2  12        0.34        0.00     23.40 o 
 -11   3  12       45.52       67.96     16.02 o 
 -10   3  12       27.72       38.88     14.91 o 
  -9   3  12        5.80       12.26     12.24 o 
  -8   3  12       72.77       68.27     12.51 o 
  -7   3  12      377.47      378.41     18.53 o 
  -6   3  12      669.33      704.04     34.32 o 
  -5   3  12       24.78       23.32      7.29 o 
  -4   3  12      525.55      515.96     12.52 o 
  -3   3  12      117.52      125.07      8.53 o 
  -2   3  12        6.29       11.30      6.73 o 
  -1   3  12      142.17      138.34     16.46 o 
   0   3  12      657.81      647.56     30.77 o 
   1   3  12      283.45      303.55     19.80 o 
   2   3  12      353.38      374.96     20.23 o 
   3   3  12       57.01       66.51     16.64 o 
   4   3  12      112.47      116.35     17.04 o 
   5   3  12       47.23       49.85     17.02 o 
   6   3  12       33.41       34.30     16.62 o 
   7   3  12       57.66       46.93     24.94 o 
   8   3  12      155.42      130.18     27.93 o 
 -10   4  12        8.24       13.76     14.23 o 
  -9   4  12        4.11        9.97     14.60 o 
  -8   4  12        0.01        0.81     14.62 o 
  -7   4  12       68.82       57.07     19.11 o 
  -6   4  12       47.63       44.39     12.22 o 
  -5   4  12       45.81       37.80      9.71 o 
  -4   4  12       53.08       79.27     10.22 o 
  -3   4  12        2.33        5.87      8.33 o 
  -2   4  12       53.65       63.07     13.56 o 
  -1   4  12       28.31       21.81     18.25 o 
   0   4  12      474.68      436.36     25.14 o 
   1   4  12      448.01      408.92     24.70 o 
   2   4  12      326.54      323.06     24.14 o 
   3   4  12      636.14      683.64     27.46 o 
   4   4  12      447.14      427.35     21.19 o 
   5   4  12        5.84       10.97     15.60 o 
   6   4  12      414.36      349.78     20.64 o 
   7   4  12      188.01      167.83     18.38 o 
   8   4  12       36.32       51.51     26.44 o 
 -10   5  12       16.70       23.99     15.66 o 
  -9   5  12      117.63      150.91     17.19 o 
  -8   5  12      271.29      281.29     15.09 o 
  -7   5  12       86.07       84.88     12.25 o 
  -6   5  12     1311.96     1268.58     27.91 o 
  -5   5  12      143.45      122.08     11.83 o 
  -4   5  12      846.85      833.63     32.90 o 
  -3   5  12        5.53       12.55      9.09 o 
  -2   5  12      142.86      121.30     19.26 o 
  -1   5  12      364.77      356.99     24.40 o 
   0   5  12        0.50       18.96     19.50 o 
   1   5  12       87.81       94.05     20.45 o 
   2   5  12      319.10      283.43     23.52 o 
   3   5  12      131.37      114.32     21.42 o 
   4   5  12      701.63      742.36     29.91 o 
   5   5  12       25.02       39.87     16.61 o 
   6   5  12      140.62      144.95     18.28 o 
   7   5  12       39.94       36.02     25.39 o 
 -10   6  12      311.86      324.48     19.65 o 
  -9   6  12      120.38      119.65     14.10 o 
  -8   6  12       89.06       87.33     12.96 o 
  -7   6  12       22.72       21.67     11.52 o 
  -6   6  12       92.77      100.17     14.08 o 
  -5   6  12       95.60       97.72     12.15 o 
  -4   6  12       26.77       30.70     10.99 o 
  -3   6  12      333.13      323.36     14.76 o 
  -2   6  12      412.85      395.72     43.58 o 
  -1   6  12       19.76       22.77     19.23 o 
   0   6  12       30.92       24.24     19.83 o 
   1   6  12       48.38       43.95     20.23 o 
   2   6  12      180.07      168.44     22.17 o 
   3   6  12        1.84        7.30     19.08 o 
   4   6  12        7.41       12.45     18.41 o 
   5   6  12      123.48       86.46     19.84 o 
   6   6  12       42.36       38.13     15.81 o 
   7   6  12        5.19       20.06     24.53 o 
  -9   7  12       10.00        9.91     12.51 o 
  -8   7  12       16.32       27.72     12.17 o 
  -7   7  12       18.69       22.79     11.51 o 
  -6   7  12       22.89       26.29     13.06 o 
  -5   7  12      600.90      558.08     16.70 o 
  -4   7  12        9.83        8.16     11.30 o 
  -3   7  12       36.08       25.71     17.67 o 
  -2   7  12      247.04      257.30     27.02 o 
  -1   7  12      553.42      572.14     41.51 o 
   0   7  12      123.82      153.85     22.34 o 
   1   7  12       63.26       85.06     20.51 o 
   2   7  12       16.51       22.55     20.23 o 
   3   7  12      116.82      118.94     21.23 o 
   4   7  12       13.38        7.96     18.71 o 
   5   7  12      197.92      213.48     21.79 o 
   6   7  12        3.09       27.83     34.83 o 
  -8   8  12      144.61      146.98     16.80 o 
  -7   8  12      168.46      166.01     13.44 o 
  -6   8  12       71.82       57.43     14.51 o 
  -5   8  12      172.50      183.29     13.17 o 
  -4   8  12      653.67      615.58     17.64 o 
  -3   8  12        4.54        0.79     18.54 o 
  -2   8  12      149.96      155.00     22.62 o 
  -1   8  12       60.69       47.02     21.66 o 
   0   8  12      458.96      414.97     26.96 o 
   1   8  12       21.98       32.77     20.15 o 
   2   8  12       55.90       63.64     20.84 o 
   3   8  12      161.63      161.45     22.26 o 
   4   8  12        9.16       18.55     19.97 o 
   5   8  12        0.47       18.37     18.76 o 
  -7   9  12        0.00       17.03     15.49 o 
  -6   9  12       42.12       44.13     14.85 o 
  -5   9  12        0.99       14.30     11.27 o 
  -4   9  12       62.88       77.28     15.55 o 
  -3   9  12      111.54      105.17     21.42 o 
  -2   9  12        3.70        6.49     19.93 o 
  -1   9  12       13.28       12.85     20.46 o 
   0   9  12      212.75      207.29     23.97 o 
   1   9  12        9.80       23.11     20.58 o 
   2   9  12       22.65       20.55     20.96 o 
   3   9  12        6.57       17.59     19.95 o 
   4   9  12       34.30       30.44     20.09 o 
  -6  10  12        2.83       13.10     14.97 o 
  -5  10  12       75.69       78.87     15.45 o 
  -4  10  12       52.38       40.88     15.02 o 
  -3  10  12        2.66       12.24     14.47 o 
  -2  10  12      113.39       85.63     22.87 o 
  -1  10  12      600.74      546.93     30.29 o 
   0  10  12       27.45       18.81     20.78 o 
   1  10  12      253.84      195.61     23.95 o 
   2  10  12        3.13       10.84     21.80 o 
   3  10  12       24.24       21.66     21.02 o 
  -4  11  12       40.86       20.83     21.09 o 
  -3  11  12       15.96       25.40     21.07 o 
  -2  11  12      104.34      114.79     24.32 o 
  -1  11  12       72.22       77.16     22.57 o 
   0  11  12       41.23       28.92     22.08 o 
   1  11  12      182.94      180.72     24.20 o 
 -10   1  13       47.18       66.25     15.84 o 
  -9   1  13       23.59       25.91     12.23 o 
  -8   1  13       30.67       34.12     12.48 o 
  -7   1  13        4.39       19.66     14.56 o 
  -6   1  13        2.75        5.20     17.37 o 
  -5   1  13        3.98        5.18      9.73 o 
  -4   1  13      174.74      170.71     12.23 o 
  -3   1  13        3.54        4.25     11.17 o 
  -2   1  13      210.85      207.56     14.11 o 
  -1   1  13      194.62      204.18     15.13 o 
   0   1  13      103.23      121.55     14.67 o 
   1   1  13        0.08        2.35     13.95 o 
   2   1  13       32.38       29.87     14.19 o 
   3   1  13      325.09      339.34     20.73 o 
   4   1  13       86.36       97.07     18.26 o 
   5   1  13      245.69      240.77     27.45 o 
   6   1  13        1.75       24.75     25.68 o 
   7   1  13        2.46       25.56     24.45 o 
 -10   2  13      367.47      399.66     21.11 o 
  -9   2  13        5.93        9.45     12.17 o 
  -8   2  13      296.58      302.35     16.00 o 
  -7   2  13      243.30      248.91     18.05 o 
  -6   2  13      173.91      172.56     20.45 o 
  -5   2  13      235.76      262.45     12.88 o 
  -4   2  13        5.23        1.29     10.65 o 
  -3   2  13       64.60       69.47     12.00 o 
  -2   2  13        6.24       12.09     12.37 o 
  -1   2  13     1002.27      974.74     21.84 o 
   0   2  13      441.96      457.39     18.49 o 
   1   2  13      122.36      144.34     17.54 o 
   2   2  13       44.12       39.34     17.45 o 
   3   2  13       11.93        3.04     17.11 o 
   4   2  13       18.07       12.65     16.51 o 
   5   2  13      165.35      174.82     19.84 o 
   6   2  13      133.00      146.23     26.99 o 
   7   2  13        1.80       18.76     26.36 o 
 -10   3  13        0.38        5.47     15.44 o 
  -9   3  13      218.12      229.70     14.96 o 
  -8   3  13       51.05       59.19     13.37 o 
  -7   3  13      299.20      290.73     18.65 o 
  -6   3  13      450.47      474.53     25.62 o 
  -5   3  13      216.91      228.25     12.73 o 
  -4   3  13       58.80       52.39     11.46 o 
  -3   3  13       94.60       91.52     12.76 o 
  -2   3  13      377.56      348.50     18.34 o 
  -1   3  13        1.92        0.00     15.45 o 
   0   3  13       59.81       63.44     16.63 o 
   1   3  13      614.71      623.97     23.36 o 
   2   3  13      611.85      554.50     34.41 o 
   3   3  13       34.85       45.71     17.41 o 
   4   3  13        0.26       17.24     18.67 o 
   5   3  13       99.92       96.45     17.66 o 
   6   3  13       16.95       14.09     16.83 o 
   7   3  13      110.55      133.67     27.29 o 
 -10   4  13       20.86       30.15     16.15 o 
  -9   4  13       37.50       38.40     15.37 o 
  -8   4  13      141.15      150.38     16.89 o 
  -7   4  13       35.48       28.13     18.42 o 
  -6   4  13      331.79      310.33     19.10 o 
  -5   4  13        3.55        1.48      8.77 o 
  -4   4  13      499.66      520.71     23.32 o 
  -3   4  13      367.33      345.09     22.29 o 
  -2   4  13       16.81       33.56     18.26 o 
  -1   4  13       17.09       19.32     19.42 o 
   0   4  13       25.40       14.71     16.36 o 
   1   4  13        8.48       10.89     16.10 o 
   2   4  13      301.99      311.33     21.28 o 
   3   4  13        2.28        0.00     16.43 o 
   4   4  13       19.11       18.66     16.68 o 
   5   4  13       80.72       73.88     17.06 o 
   6   4  13       31.09       31.94     16.50 o 
   7   4  13       18.56       24.68     24.64 o 
  -9   5  13      378.10      372.03     20.94 o 
  -8   5  13       58.11       67.20     16.76 o 
  -7   5  13      248.67      238.08     16.61 o 
  -6   5  13      210.30      206.62     15.35 o 
  -5   5  13      208.86      182.53     18.09 o 
  -4   5  13      978.76      967.17     23.93 o 
  -3   5  13       65.98       61.21     17.94 o 
  -2   5  13       79.91      103.71     20.23 o 
  -1   5  13      122.45      114.09     21.37 o 
   0   5  13        8.22       11.43     20.25 o 
   1   5  13        7.27       22.37     19.76 o 
   2   5  13      135.07      162.78     22.26 o 
   3   5  13      224.30      209.05     19.88 o 
   4   5  13      159.48      170.03     19.48 o 
   5   5  13        1.16       11.18     17.07 o 
   6   5  13        7.62       37.14     16.84 o 
  -9   6  13       17.22       16.64     15.53 o 
  -8   6  13       48.55       52.01     12.34 o 
  -7   6  13      190.91      168.86     19.45 o 
  -6   6  13       42.67       55.18     13.12 o 
  -5   6  13       76.81       90.39     14.93 o 
  -4   6  13      227.86      216.63     14.02 o 
  -3   6  13      105.90      108.56     11.99 o 
  -2   6  13       61.16       65.82     19.90 o 
  -1   6  13       11.59       17.48     20.35 o 
   0   6  13        1.56       12.93     20.26 o 
   1   6  13       26.05       25.85     20.76 o 
   2   6  13       96.30       96.35     22.28 o 
   3   6  13        5.00        0.00     19.26 o 
   4   6  13       13.46       35.22     20.32 o 
   5   6  13       12.79       24.23     16.53 o 
   6   6  13       38.23       42.27     16.47 o 
  -8   7  13      250.70      260.10     15.39 o 
  -7   7  13       75.63       54.22     12.17 o 
  -6   7  13       20.08       31.66     13.88 o 
  -5   7  13        3.44        7.57     11.78 o 
  -4   7  13       79.66       73.49     12.35 o 
  -3   7  13       64.16       64.84     12.18 o 
  -2   7  13       75.79       66.87     21.00 o 
  -1   7  13        1.18        7.00     19.62 o 
   0   7  13      146.56      126.72     22.33 o 
   1   7  13      140.77      168.89     23.54 o 
   2   7  13      286.32      302.17     26.92 o 
   3   7  13        7.49       23.38     20.92 o 
   4   7  13       18.65       24.98     19.81 o 
   5   7  13        1.76       17.03     18.61 o 
  -7   8  13        7.38       12.79     11.57 o 
  -6   8  13        8.99       21.85     13.73 o 
  -5   8  13       50.75       66.22     13.48 o 
  -4   8  13       30.00       37.69     12.56 o 
  -3   8  13       46.26       61.50     20.54 o 
  -2   8  13        1.58       10.31     20.78 o 
  -1   8  13        0.47        6.97     21.63 o 
   0   8  13       54.26      117.72     34.06 o 
   1   8  13       76.17       66.20     21.49 o 
   2   8  13       15.27       35.97     21.47 o 
   3   8  13        1.78       32.68     21.35 o 
   4   8  13        0.12        3.80     19.58 o 
  -6   9  13       51.84       67.87     15.45 o 
  -5   9  13        9.14       23.93     13.91 o 
  -4   9  13        2.03       13.64     11.42 o 
  -3   9  13       73.74       65.16     21.64 o 
  -2   9  13       34.08       18.97     21.74 o 
  -1   9  13        8.72       21.48     22.02 o 
   0   9  13        3.41       14.22     21.47 o 
   1   9  13       29.70       13.35     20.59 o 
   2   9  13       40.52       49.34     21.70 o 
   3   9  13        5.80       23.31     20.79 o 
  -4  10  13       35.72       38.54     12.73 o 
  -3  10  13       33.81       48.79     16.58 o 
  -2  10  13      143.12      156.37     25.23 o 
  -1  10  13        1.57       18.91     21.55 o 
   0  10  13      292.86      250.96     25.46 o 
   1  10  13      241.59      222.87     25.27 o 
 -10   0  14      355.59      340.53     24.82 o 
  -9   0  14      970.13      972.19     32.11 o 
  -8   0  14      715.64      709.00     29.09 o 
  -7   0  14      576.23      502.29     36.81 o 
  -6   0  14        7.38       23.34     24.84 o 
  -5   0  14      751.15      777.88     43.24 o 
  -4   0  14       94.69       78.00     16.72 o 
  -3   0  14       49.34       67.84     17.84 o 
  -2   0  14      115.31      107.54     19.13 o 
  -1   0  14        0.69       15.29     18.78 o 
   0   0  14      163.40      158.29     22.65 o 
   1   0  14      647.48      625.85     29.44 o 
   2   0  14       29.18       22.04     20.83 o 
   3   0  14       30.61       22.55     20.34 o 
   4   0  14       32.64       21.92     35.61 o 
   5   0  14       85.18      128.21     39.45 o 
   6   0  14       33.90       51.07     36.39 o 
  -9   1  14        1.22        6.04     13.16 o 
  -8   1  14      107.68      112.42     14.03 o 
  -7   1  14      111.24      114.81     20.07 o 
  -6   1  14        2.87       23.05     19.21 o 
  -5   1  14       45.73       42.90     19.67 o 
  -4   1  14      166.54      156.51     12.92 o 
  -3   1  14        1.37        1.55     12.00 o 
  -2   1  14        9.19       13.68     13.02 o 
  -1   1  14       68.50       70.28     14.17 o 
   0   1  14       43.93       45.20     14.93 o 
   1   1  14       26.78       45.78     14.96 o 
   2   1  14        9.41        5.51     16.39 o 
   3   1  14      145.10      116.42     19.01 o 
   4   1  14      411.57      455.35     24.09 o 
   5   1  14      153.86      156.00     27.92 o 
   6   1  14      360.45      374.05     30.19 o 
  -9   2  14        0.21        8.59     13.54 o 
  -8   2  14       19.70       27.33     12.92 o 
  -7   2  14       18.14       28.01     15.56 o 
  -6   2  14        9.14       20.72     19.30 o 
  -5   2  14      248.68      244.36     23.02 o 
  -4   2  14       29.32       28.87     11.69 o 
  -3   2  14       23.15       29.91     12.54 o 
  -2   2  14       51.82       72.75     13.51 o 
  -1   2  14        0.59       10.60     14.30 o 
   0   2  14        1.09        8.15     14.37 o 
   1   2  14      186.27      179.89     18.79 o 
   2   2  14      243.18      255.73     21.00 o 
   3   2  14       65.76       65.51     18.88 o 
   4   2  14       70.30       72.19     18.28 o 
   5   2  14        4.44       24.45     17.82 o 
   6   2  14        0.97       23.79     27.28 o 
  -9   3  14       19.91       30.37     13.72 o 
  -8   3  14        3.10       11.97     13.24 o 
  -7   3  14        5.61        9.33     15.54 o 
  -6   3  14        0.11        8.17     19.06 o 
  -5   3  14       53.79       59.30     20.66 o 
  -4   3  14       88.93       91.20     12.76 o 
  -3   3  14        0.10       23.37     12.61 o 
  -2   3  14        2.65       23.94     15.27 o 
  -1   3  14       40.65       35.78     16.53 o 
   0   3  14      211.30      230.14     20.02 o 
   1   3  14       12.85       29.95     17.15 o 
   2   3  14       23.68       30.29     17.26 o 
   3   3  14      158.19      143.83     19.01 o 
   4   3  14       21.82       34.87     17.45 o 
   5   3  14       84.55       91.38     19.13 o 
   6   3  14      239.41      242.00     21.28 o 
  -9   4  14       42.30       52.36     16.34 o 
  -8   4  14       61.69       77.30     16.68 o 
  -7   4  14        0.13        6.50     18.08 o 
  -6   4  14       23.39       49.49     30.22 o 
  -5   4  14        0.56       13.27     16.27 o 
  -4   4  14       24.40       29.94     13.36 o 
  -3   4  14       13.70       14.94     14.31 o 
  -2   4  14       10.88       24.99     15.59 o 
  -1   4  14       84.50      110.90     17.84 o 
   0   4  14        0.22        0.89     16.90 o 
   1   4  14      646.12      595.73     24.40 o 
   2   4  14       10.15       21.48     17.34 o 
   3   4  14        7.16       17.60     17.70 o 
   4   4  14        3.48       10.11     18.16 o 
   5   4  14       20.67       27.79     18.12 o 
  -8   5  14       81.06      101.34     16.70 o 
  -7   5  14        0.91       16.11     18.94 o 
  -6   5  14      292.48      298.67     24.76 o 
  -5   5  14        5.13        9.83     27.43 o 
  -4   5  14      238.42      233.78     20.57 o 
  -3   5  14        2.30        2.50     17.90 o 
  -2   5  14      158.11      174.53     22.37 o 
  -1   5  14        7.28       21.07     20.42 o 
   0   5  14      189.20      206.45     24.26 o 
   1   5  14        0.57       12.66     17.16 o 
   2   5  14      137.09      153.53     19.89 o 
   3   5  14      109.99       95.06     18.64 o 
   4   5  14       23.10       31.41     18.43 o 
   5   5  14      144.47      173.90     20.05 o 
  -8   6  14        0.49        8.39     11.93 o 
  -7   6  14       44.14       54.61     20.99 o 
  -6   6  14      167.94      187.23     23.45 o 
  -5   6  14       25.31       33.96     28.72 o 
  -4   6  14      254.23      250.12     21.63 o 
  -3   6  14      237.21      228.25     22.27 o 
  -2   6  14        9.17        3.20     19.34 o 
  -1   6  14       51.82       75.25     21.79 o 
   0   6  14       96.90      129.67     28.76 o 
   1   6  14      132.67      121.80     23.77 o 
   2   6  14        7.93       15.88     21.57 o 
   3   6  14       35.87       23.79     20.18 o 
   4   6  14        0.37       11.93     18.03 o 
  -7   7  14       55.87       45.01     14.35 o 
  -6   7  14       38.16       54.20     20.63 o 
  -5   7  14       18.90       32.71     19.34 o 
  -4   7  14       85.99       78.32     19.91 o 
  -3   7  14       92.59       83.54     20.33 o 
  -2   7  14        7.72       32.96     20.58 o 
  -1   7  14      239.14      198.62     30.39 o 
   0   7  14       84.97       66.07     22.74 o 
   1   7  14       69.06       74.96     21.79 o 
   2   7  14        3.61        0.00     21.00 o 
   3   7  14      177.55      147.16     23.39 o 
  -6   8  14       52.69       55.37     13.99 o 
  -5   8  14        3.64        8.70     19.81 o 
  -4   8  14      200.83      177.80     21.92 o 
  -3   8  14        1.26        7.15     21.02 o 
  -2   8  14      113.59      114.69     23.60 o 
  -1   8  14      352.35      312.03     37.50 o 
   0   8  14       22.03       43.22     21.10 o 
   1   8  14      399.30      330.26     28.28 o 
   2   8  14      530.19      481.79     29.94 o 
  -3   9  14       11.01       36.48     22.00 o 
  -2   9  14      197.59      179.74     25.40 o 
  -1   9  14        8.20       17.48     21.92 o 
   0   9  14      116.84      112.70     23.62 o 
  -8   1  15       42.54       58.27     13.91 o 
  -7   1  15      123.37      143.28     24.24 o 
  -6   1  15       10.70       17.02     19.22 o 
  -5   1  15       10.03       11.87     20.45 o 
  -4   1  15      159.52      160.28     13.89 o 
  -3   1  15       69.90       73.77     13.65 o 
  -2   1  15       24.47       20.44     13.63 o 
  -1   1  15       53.43       57.54     14.94 o 
   0   1  15      138.04      136.65     16.64 o 
   1   1  15       17.69       29.43     15.04 o 
   2   1  15       13.14       22.88     17.77 o 
   3   1  15        2.72       16.04     18.81 o 
   4   1  15        3.02        3.12     17.65 o 
   5   1  15        6.38       12.34     26.25 o 
  -8   2  15       46.61       42.63     13.96 o 
  -7   2  15      310.63      350.92     26.11 o 
  -6   2  15      210.00      216.90     23.78 o 
  -5   2  15      228.91      203.09     27.60 o 
  -4   2  15      799.88      881.18     20.94 o 
  -3   2  15       93.76       79.58     13.64 o 
  -2   2  15        0.02       18.38     13.76 o 
  -1   2  15        0.05       12.64     14.19 o 
   0   2  15       31.19       37.61     17.38 o 
   1   2  15       72.46      105.50     18.94 o 
   2   2  15      227.95      203.56     20.94 o 
   3   2  15        9.09       23.55     18.55 o 
   4   2  15      501.05      463.49     32.47 o 
   5   2  15       32.86       44.15     31.48 o 
  -8   3  15        0.48        2.01     13.69 o 
  -7   3  15      298.70      301.67     19.80 o 
  -6   3  15      112.15      125.43     23.10 o 
  -5   3  15      303.86      305.92     25.68 o 
  -4   3  15       24.63       45.37     13.03 o 
  -3   3  15       38.04       48.80     15.64 o 
  -2   3  15        0.87       12.27     15.25 o 
  -1   3  15        1.98       18.07     17.63 o 
   0   3  15        9.55       21.89     17.08 o 
   1   3  15        5.33       19.42     18.01 o 
   2   3  15      304.15      264.62     21.74 o 
   3   3  15      130.54      134.12     19.75 o 
   4   3  15       95.79      104.94     19.41 o 
  -7   4  15       22.71        8.98     20.59 o 
  -6   4  15      121.89      121.07     32.73 o 
  -5   4  15      407.20      342.99     38.25 o 
  -4   4  15        4.88       19.47     13.92 o 
  -3   4  15       40.62       48.45     15.31 o 
  -2   4  15       16.98       27.91     16.76 o 
  -1   4  15       56.00       82.25     18.78 o 
   0   4  15        6.90       13.86     17.49 o 
   1   4  15        3.16        6.67     17.58 o 
   2   4  15      129.35      109.86     20.02 o 
   3   4  15      109.75      109.52     19.76 o 
   4   4  15       52.58       32.15     17.63 o 
  -7   5  15      108.47       98.96     21.06 o 
  -6   5  15      148.62      153.73     33.28 o 
  -5   5  15       20.40       46.81     30.12 o 
  -4   5  15       17.00       16.35     13.91 o 
  -3   5  15       37.74       41.95     15.76 o 
  -2   5  15        0.01        0.80     16.80 o 
  -1   5  15       23.38       36.38     18.00 o 
   0   5  15      627.70      590.09     25.93 o 
   1   5  15       16.05       20.68     17.81 o 
   2   5  15      374.71      375.01     23.43 o 
   3   5  15       60.39       39.10     18.43 o 
  -6   6  15        1.14       22.64     20.94 o 
  -5   6  15       83.21       75.12     29.77 o 
  -4   6  15      203.44      174.69     20.50 o 
  -3   6  15       56.41       38.37     21.14 o 
  -2   6  15        7.45       15.20     20.14 o 
  -1   6  15        0.18        0.00     22.53 o 
   0   6  15        2.61       17.87     21.69 o 
   1   6  15       32.05       23.78     17.62 o 
   2   6  15       24.73        1.68     18.14 o 
  -5   7  15       22.97       16.42     29.49 o 
  -4   7  15       17.78       29.35     30.68 o 
  -3   7  15        0.05        5.46     19.72 o 
  -2   7  15       54.77       55.87     23.02 o 
  -1   7  15      258.24      239.66     26.05 o 
   0   7  15       44.85       55.14     23.72 o 
   1   7  15      155.07      146.27     23.98 o 
  -2   8  15        0.15        9.16     21.40 o 
  -7   0  16        3.95       29.43     30.77 o 
  -6   0  16      270.70      272.99     36.47 o 
  -5   0  16       10.08       20.24     30.42 o 
  -4   0  16        9.03       14.11     29.34 o 
  -3   0  16       95.82       93.59     28.47 o 
  -2   0  16       11.11       22.82     20.42 o 
  -1   0  16       64.60       74.16     22.47 o 
   0   0  16      198.10      214.72     25.85 o 
   1   0  16     1079.72     1103.49     44.85 o 
   2   0  16        7.30       27.85     23.17 o 
   3   0  16        4.32        6.57     31.24 o 
  -7   1  16      412.00      360.93     27.17 o 
  -6   1  16      268.03      230.29     24.84 o 
  -5   1  16        5.34        6.93     21.47 o 
  -4   1  16      211.08      194.43     18.09 o 
  -3   1  16       22.96       20.03     13.60 o 
  -2   1  16      132.21      119.61     15.73 o 
  -1   1  16        4.75       15.16     15.01 o 
   0   1  16       57.73       83.12     16.60 o 
   1   1  16       29.19       52.62     19.38 o 
   2   1  16      294.98      289.62     29.32 o 
   3   1  16        0.03        9.12     18.78 o 
  -7   2  16       47.62       47.36     20.82 o 
  -6   2  16       18.56       25.61     21.63 o 
  -5   2  16       14.64       27.78     21.73 o 
  -4   2  16       30.18       33.82     15.61 o 
  -3   2  16       22.36       22.92     13.35 o 
  -2   2  16       42.78       44.75     14.89 o 
  -1   2  16       79.56       85.76     19.42 o 
   0   2  16       40.21       47.52     19.19 o 
   1   2  16        5.23       10.56     18.23 o 
   2   2  16       29.96       32.59     18.40 o 
   3   2  16       46.37       48.39     19.84 o 
  -6   3  16      319.83      302.65     26.60 o 
  -5   3  16       80.95       66.76     23.47 o 
  -4   3  16      602.30      617.53     64.84 o 
  -3   3  16      302.07      284.18     19.22 o 
  -2   3  16      107.31      120.48     18.50 o 
  -1   3  16       61.45       64.67     18.52 o 
   0   3  16       12.65        9.28     18.17 o 
   1   3  16        3.58        5.20     18.50 o 
   2   3  16        1.73        5.96     18.10 o 
  -6   4  16        0.02        0.00     30.26 o 
  -5   4  16       58.33       55.06     33.66 o 
  -4   4  16       13.26       27.26     19.07 o 
  -3   4  16      189.68      202.22     18.64 o 
  -2   4  16        0.74       18.63     17.57 o 
  -1   4  16        0.10        5.71     18.39 o 
   0   4  16      359.94      365.13     23.90 o 
   1   4  16        0.10        9.88     18.48 o 
   2   4  16        0.50        6.63     17.34 o 
  -5   5  16       22.35       25.83     31.64 o 
  -4   5  16      101.10      114.74     21.77 o 
  -3   5  16       68.57       45.38     15.98 o 
  -2   5  16       52.69       54.84     18.41 o 
  -1   5  16        0.34       12.57     18.43 o 
   0   5  16       21.71       18.81     18.69 o 
   1   5  16        0.40        0.00     18.19 o 
  -3   6  16       36.84       41.77     17.74 o 
  -2   6  16        4.63        4.46     17.99 o 
  -1   6  16       45.59       52.37     20.44 o 
  -5   1  17      133.42      147.56     30.09 o 
  -4   1  17        1.13       10.81     23.20 o 
  -3   1  17       28.63       36.81     14.43 o 
  -2   1  17       16.87       27.77     15.53 o 
  -1   1  17       28.36       41.98     16.74 o 
   0   1  17       41.11       37.21     17.17 o 
  -4   2  17      265.39      269.37     26.85 o 
  -3   2  17       18.63       29.85     14.63 o 
  -2   2  17        8.16       17.25     15.52 o 
  -1   2  17        0.29        9.67     19.11 o 
   0   2  17       13.52       34.11     20.05 o 
  -3   3  17       77.10       75.73     17.16 o 
  -2   3  17        0.10       28.99     18.03 o 
  -1   3  17        6.91        3.08     18.27 o 
                                                 
